# Supplementary material for: Exploring the mechanism of active components from ginseng to manage diabetes mellitus based on network pharmacology and molecular docking
Source: Sci Rep. 2023 Jan 16;13:793. doi: 10.1038/s41598-023-27540-4 (PMC9842641; doi:10.1038/s41598-023-27540-4)
Supplement: Supplementary file 3 — Supplementary Table S1. [file 41598_2023_27540_MOESM3_ESM.xlsx]

## Sheet: Supplementary Table 1
	Table legend
	Supplementary Table 1. The targets information of the ingredients and disease.
	Drug	Mol Id	Mol Name	Target name
	Ren shen	MOL01	20(R)-Ginsenoside Rg3	STAT3
	Ren shen	MOL01	20(R)-Ginsenoside Rg3	PTAFR
	Ren shen	MOL01	20(R)-Ginsenoside Rg3	IL2
	Ren shen	MOL01	20(R)-Ginsenoside Rg3	VEGFA
	Ren shen	MOL01	20(R)-Ginsenoside Rg3	FGF1
	Ren shen	MOL01	20(R)-Ginsenoside Rg3	FGF2
	Ren shen	MOL01	20(R)-Ginsenoside Rg3	HPSE
	Ren shen	MOL01	20(R)-Ginsenoside Rg3	RORC
	Ren shen	MOL01	20(R)-Ginsenoside Rg3	ATP1A1
	Ren shen	MOL01	20(R)-Ginsenoside Rg3	PSEN2
	Ren shen	MOL01	20(R)-Ginsenoside Rg3	LGALS4
	Ren shen	MOL01	20(R)-Ginsenoside Rg3	LGALS3
	Ren shen	MOL01	20(R)-Ginsenoside Rg3	LGALS8
	Ren shen	MOL01	20(R)-Ginsenoside Rg3	HSD11B2
	Ren shen	MOL01	20(R)-Ginsenoside Rg3	TYMS
	Ren shen	MOL01	20(R)-Ginsenoside Rg3	HSP90AA1
	Ren shen	MOL01	20(R)-Ginsenoside Rg3	SLC5A2
	Ren shen	MOL02	20(S)-Ginsenoside Rg3	STAT3
	Ren shen	MOL02	20(S)-Ginsenoside Rg3	PTAFR
	Ren shen	MOL02	20(S)-Ginsenoside Rg3	IL2
	Ren shen	MOL02	20(S)-Ginsenoside Rg3	VEGFA
	Ren shen	MOL02	20(S)-Ginsenoside Rg3	FGF1
	Ren shen	MOL02	20(S)-Ginsenoside Rg3	FGF2
	Ren shen	MOL02	20(S)-Ginsenoside Rg3	HPSE
	Ren shen	MOL02	20(S)-Ginsenoside Rg3	RORC
	Ren shen	MOL02	20(S)-Ginsenoside Rg3	ATP1A1
	Ren shen	MOL02	20(S)-Ginsenoside Rg3	PSEN2
	Ren shen	MOL02	20(S)-Ginsenoside Rg3	LGALS4
	Ren shen	MOL02	20(S)-Ginsenoside Rg3	LGALS3
	Ren shen	MOL02	20(S)-Ginsenoside Rg3	LGALS8
	Ren shen	MOL02	20(S)-Ginsenoside Rg3	HSD11B2
	Ren shen	MOL02	20(S)-Ginsenoside Rg3	TYMS
	Ren shen	MOL02	20(S)-Ginsenoside Rg3	HSP90AA1
	Ren shen	MOL02	20(S)-Ginsenoside Rg3	SLC5A2
	Ren shen	MOL03	20(R)-Panaxadiol	NR3C1
	Ren shen	MOL04	20(R)-Protopanaxatriol	PTPN1
	Ren shen	MOL04	20(R)-Protopanaxatriol	CYP2C19
	Ren shen	MOL04	20(R)-Protopanaxatriol	AR
	Ren shen	MOL04	20(R)-Protopanaxatriol	CHRM2
	Ren shen	MOL04	20(R)-Protopanaxatriol	SLC6A2
	Ren shen	MOL04	20(R)-Protopanaxatriol	SLC6A4
	Ren shen	MOL04	20(R)-Protopanaxatriol	ACHE
	Ren shen	MOL04	20(R)-Protopanaxatriol	CYP19A1
	Ren shen	MOL04	20(R)-Protopanaxatriol	ESR1
	Ren shen	MOL04	20(R)-Protopanaxatriol	HSD11B1
	Ren shen	MOL04	20(R)-Protopanaxatriol	ATP12A
	Ren shen	MOL04	20(R)-Protopanaxatriol	HMGCR
	Ren shen	MOL04	20(R)-Protopanaxatriol	NR1H3
	Ren shen	MOL04	20(R)-Protopanaxatriol	NPC1L1
	Ren shen	MOL04	20(R)-Protopanaxatriol	CYP51A1
	Ren shen	MOL04	20(R)-Protopanaxatriol	PTGS2
	Ren shen	MOL04	20(R)-Protopanaxatriol	RORC
	Ren shen	MOL04	20(R)-Protopanaxatriol	CYP17A1
	Ren shen	MOL04	20(R)-Protopanaxatriol	VDR
	Ren shen	MOL04	20(R)-Protopanaxatriol	PDE10A
	Ren shen	MOL04	20(R)-Protopanaxatriol	UGT2B7
	Ren shen	MOL04	20(R)-Protopanaxatriol	EPHX2
	Ren shen	MOL04	20(R)-Protopanaxatriol	CCR1
	Ren shen	MOL04	20(R)-Protopanaxatriol	BCHE
	Ren shen	MOL04	20(R)-Protopanaxatriol	NR1I3
	Ren shen	MOL04	20(R)-Protopanaxatriol	PIK3CB
	Ren shen	MOL04	20(R)-Protopanaxatriol	ESR2
	Ren shen	MOL04	20(R)-Protopanaxatriol	TTL
	Ren shen	MOL04	20(R)-Protopanaxatriol	PDE2A
	Ren shen	MOL04	20(R)-Protopanaxatriol	PDE4B
	Ren shen	MOL04	20(R)-Protopanaxatriol	PIK3CD
	Ren shen	MOL04	20(R)-Protopanaxatriol	PIK3CG
	Ren shen	MOL04	20(R)-Protopanaxatriol	PIK3CA
	Ren shen	MOL04	20(R)-Protopanaxatriol	SMO
	Ren shen	MOL04	20(R)-Protopanaxatriol	PTGES
	Ren shen	MOL04	20(R)-Protopanaxatriol	MAPK8
	Ren shen	MOL04	20(R)-Protopanaxatriol	NR1I2
	Ren shen	MOL04	20(R)-Protopanaxatriol	ALK
	Ren shen	MOL04	20(R)-Protopanaxatriol	F2R
	Ren shen	MOL04	20(R)-Protopanaxatriol	DRD1
	Ren shen	MOL04	20(R)-Protopanaxatriol	DRD2
	Ren shen	MOL04	20(R)-Protopanaxatriol	DRD3
	Ren shen	MOL04	20(R)-Protopanaxatriol	P2RX3
	Ren shen	MOL04	20(R)-Protopanaxatriol	CRHR1
	Ren shen	MOL04	20(R)-Protopanaxatriol	CCNC
	Ren shen	MOL04	20(R)-Protopanaxatriol	CDK8
	Ren shen	MOL04	20(R)-Protopanaxatriol	PPP1CC
	Ren shen	MOL04	20(R)-Protopanaxatriol	PPP2CA
	Ren shen	MOL04	20(R)-Protopanaxatriol	CYP2C9
	Ren shen	MOL04	20(R)-Protopanaxatriol	CYP3A4
	Ren shen	MOL04	20(R)-Protopanaxatriol	MTOR
	Ren shen	MOL04	20(R)-Protopanaxatriol	PTGS1
	Ren shen	MOL04	20(R)-Protopanaxatriol	PSEN2
	Ren shen	MOL04	20(R)-Protopanaxatriol	REN
	Ren shen	MOL04	20(R)-Protopanaxatriol	AVPR1A
	Ren shen	MOL04	20(R)-Protopanaxatriol	COL4A3BP
	Ren shen	MOL04	20(R)-Protopanaxatriol	FGFR1
	Ren shen	MOL04	20(R)-Protopanaxatriol	PCSK7
	Ren shen	MOL04	20(R)-Protopanaxatriol	CALCRL
	Ren shen	MOL04	20(R)-Protopanaxatriol	LIMK1
	Ren shen	MOL04	20(R)-Protopanaxatriol	INSR
	Ren shen	MOL04	20(R)-Protopanaxatriol	CCNB3
	Ren shen	MOL04	20(R)-Protopanaxatriol	CAPN2
	Ren shen	MOL04	20(R)-Protopanaxatriol	CYP2D6
	Ren shen	MOL04	20(R)-Protopanaxatriol	MAPK14
	Ren shen	MOL04	20(R)-Protopanaxatriol	GPR55
	Ren shen	MOL04	20(R)-Protopanaxatriol	ITGAL
	Ren shen	MOL04	20(R)-Protopanaxatriol	OPRM1
	Ren shen	MOL04	20(R)-Protopanaxatriol	OPRD1
	Ren shen	MOL04	20(R)-Protopanaxatriol	GPR18
	Ren shen	MOL04	20(R)-Protopanaxatriol	STAT3
	Ren shen	MOL04	20(R)-Protopanaxatriol	PYGL
	Ren shen	MOL04	20(R)-Protopanaxatriol	ERBB2
	Ren shen	MOL04	20(R)-Protopanaxatriol	CCNT1
	Ren shen	MOL04	20(R)-Protopanaxatriol	JAK1
	Ren shen	MOL04	20(R)-Protopanaxatriol	JAK2
	Ren shen	MOL04	20(R)-Protopanaxatriol	IL6ST
	Ren shen	MOL04	20(R)-Protopanaxatriol	ACACB
	Ren shen	MOL04	20(R)-Protopanaxatriol	TACR2
	Ren shen	MOL04	20(R)-Protopanaxatriol	HSP90AA1
	Ren shen	MOL04	20(R)-Protopanaxatriol	ALPL
	Ren shen	MOL04	20(R)-Protopanaxatriol	HTR1A
	Ren shen	MOL04	20(R)-Protopanaxatriol	ADORA1
	Ren shen	MOL04	20(R)-Protopanaxatriol	ADORA2A
	Ren shen	MOL04	20(R)-Protopanaxatriol	ADORA2B
	Ren shen	MOL04	20(R)-Protopanaxatriol	AURKA
	Ren shen	MOL04	20(R)-Protopanaxatriol	SHBG
	Ren shen	MOL04	20(R)-Protopanaxatriol	CTSD
	Ren shen	MOL04	20(R)-Protopanaxatriol	CTSE
	Ren shen	MOL04	20(R)-Protopanaxatriol	SCN9A
	Ren shen	MOL04	20(R)-Protopanaxatriol	MDM2
	Ren shen	MOL04	20(R)-Protopanaxatriol	PDE5A
	Ren shen	MOL04	20(R)-Protopanaxatriol	KIT
	Ren shen	MOL04	20(R)-Protopanaxatriol	KDR
	Ren shen	MOL05	20(R)-Protopanaxatriol	STAT3
	Ren shen	MOL05	20(R)-Protopanaxatriol	VEGFA
	Ren shen	MOL05	20(R)-Protopanaxatriol	FGF1
	Ren shen	MOL05	20(R)-Protopanaxatriol	ATP1A1
	Ren shen	MOL05	20(R)-Protopanaxatriol	PTPN1
	Ren shen	MOL05	20(R)-Protopanaxatriol	HSD11B2
	Ren shen	MOL05	20(R)-Protopanaxatriol	PTAFR
	Ren shen	MOL05	20(R)-Protopanaxatriol	TACR2
	Ren shen	MOL05	20(R)-Protopanaxatriol	TYMS
	Ren shen	MOL05	20(R)-Protopanaxatriol	BACE1
	Ren shen	MOL06	Ginsenoside C-K	STAT3
	Ren shen	MOL06	Ginsenoside C-K	IL2
	Ren shen	MOL06	Ginsenoside C-K	PSEN2
	Ren shen	MOL06	Ginsenoside C-K	HSP90AA1
	Ren shen	MOL06	Ginsenoside C-K	VEGFA
	Ren shen	MOL06	Ginsenoside C-K	FGF1
	Ren shen	MOL06	Ginsenoside C-K	FGF2
	Ren shen	MOL06	Ginsenoside C-K	HPSE
	Ren shen	MOL06	Ginsenoside C-K	ATP1A1
	Ren shen	MOL06	Ginsenoside C-K	PTAFR
	Ren shen	MOL06	Ginsenoside C-K	BCL2L1
	Ren shen	MOL06	Ginsenoside C-K	RORC
	Ren shen	MOL06	Ginsenoside C-K	LGALS4
	Ren shen	MOL06	Ginsenoside C-K	LGALS3
	Ren shen	MOL06	Ginsenoside C-K	LGALS8
	Ren shen	MOL06	Ginsenoside C-K	HDAC6
	Ren shen	MOL06	Ginsenoside C-K	HDAC8
	Ren shen	MOL06	Ginsenoside C-K	HDAC1
	Ren shen	MOL06	Ginsenoside C-K	PCNA
	Ren shen	MOL07	Ginsenoside F2	IL2
	Ren shen	MOL07	Ginsenoside F2	STAT3
	Ren shen	MOL07	Ginsenoside F2	PTAFR
	Ren shen	MOL07	Ginsenoside F2	PSEN2
	Ren shen	MOL07	Ginsenoside F2	HSP90AA1
	Ren shen	MOL07	Ginsenoside F2	BCL2L1
	Ren shen	MOL07	Ginsenoside F2	VEGFA
	Ren shen	MOL07	Ginsenoside F2	FGF1
	Ren shen	MOL07	Ginsenoside F2	FGF2
	Ren shen	MOL07	Ginsenoside F2	HPSE
	Ren shen	MOL07	Ginsenoside F2	RORC
	Ren shen	MOL07	Ginsenoside F2	ATP1A1
	Ren shen	MOL07	Ginsenoside F2	MET
	Ren shen	MOL07	Ginsenoside F2	LGALS4
	Ren shen	MOL07	Ginsenoside F2	LGALS3
	Ren shen	MOL07	Ginsenoside F2	LGALS8
	Ren shen	MOL08	Ginsenoside F4	STAT3
	Ren shen	MOL08	Ginsenoside F4	TACR2
	Ren shen	MOL08	Ginsenoside F4	MTOR
	Ren shen	MOL08	Ginsenoside F4	F2
	Ren shen	MOL08	Ginsenoside F4	FGF1
	Ren shen	MOL08	Ginsenoside F4	HPSE
	Ren shen	MOL08	Ginsenoside F4	ATP1A1
	Ren shen	MOL08	Ginsenoside F4	MAP2K1
	Ren shen	MOL08	Ginsenoside F4	SLC28A2
	Ren shen	MOL08	Ginsenoside F4	SF3B3
	Ren shen	MOL08	Ginsenoside F4	SLC29A1
	Ren shen	MOL08	Ginsenoside F4	MAPK8
	Ren shen	MOL08	Ginsenoside F4	AGTR1
	Ren shen	MOL08	Ginsenoside F4	SLC5A2
	Ren shen	MOL08	Ginsenoside F4	MAPK9
	Ren shen	MOL08	Ginsenoside F4	SLC5A1
	Ren shen	MOL08	Ginsenoside F4	ADK
	Ren shen	MOL08	Ginsenoside F4	ADORA1
	Ren shen	MOL08	Ginsenoside F4	PTAFR
	Ren shen	MOL08	Ginsenoside F4	S1PR1
	Ren shen	MOL08	Ginsenoside F4	SYK
	Ren shen	MOL08	Ginsenoside F4	AR
	Ren shen	MOL08	Ginsenoside F4	MAP3K11
	Ren shen	MOL08	Ginsenoside F4	MAP3K9
	Ren shen	MOL08	Ginsenoside F4	IMPDH1
	Ren shen	MOL08	Ginsenoside F4	IMPDH2
	Ren shen	MOL08	Ginsenoside F4	MMP9
	Ren shen	MOL08	Ginsenoside F4	PTPN1
	Ren shen	MOL08	Ginsenoside F4	HDAC6
	Ren shen	MOL08	Ginsenoside F4	PTGFR
	Ren shen	MOL08	Ginsenoside F4	GRM2
	Ren shen	MOL09	Ginsenoside Rb2	STAT3
	Ren shen	MOL09	Ginsenoside Rb2	PTAFR
	Ren shen	MOL09	Ginsenoside Rb2	IL2
	Ren shen	MOL09	Ginsenoside Rb2	VEGFA
	Ren shen	MOL09	Ginsenoside Rb2	FGF1
	Ren shen	MOL09	Ginsenoside Rb2	FGF2
	Ren shen	MOL09	Ginsenoside Rb2	HPSE
	Ren shen	MOL09	Ginsenoside Rb2	RORC
	Ren shen	MOL09	Ginsenoside Rb2	PSEN2
	Ren shen	MOL09	Ginsenoside Rb2	HSP90AA1
	Ren shen	MOL09	Ginsenoside Rb2	LGALS4
	Ren shen	MOL09	Ginsenoside Rb2	LGALS3
	Ren shen	MOL09	Ginsenoside Rb2	LGALS8
	Ren shen	MOL09	Ginsenoside Rb2	BCL2L1
	Ren shen	MOL09	Ginsenoside Rb2	CDK1
	Ren shen	MOL09	Ginsenoside Rb2	HSD11B2
	Ren shen	MOL09	Ginsenoside Rb2	HSD11B1
	Ren shen	MOL09	Ginsenoside Rb2	ATP1A1
	Ren shen	MOL10	Ginsenoside Rc	STAT3
	Ren shen	MOL10	Ginsenoside Rc	PTAFR
	Ren shen	MOL10	Ginsenoside Rc	IL2
	Ren shen	MOL10	Ginsenoside Rc	VEGFA
	Ren shen	MOL10	Ginsenoside Rc	FGF1
	Ren shen	MOL10	Ginsenoside Rc	FGF2
	Ren shen	MOL10	Ginsenoside Rc	HPSE
	Ren shen	MOL10	Ginsenoside Rc	RORC
	Ren shen	MOL10	Ginsenoside Rc	HSP90AA1
	Ren shen	MOL10	Ginsenoside Rc	PSEN2
	Ren shen	MOL10	Ginsenoside Rc	CDK1
	Ren shen	MOL10	Ginsenoside Rc	LGALS4
	Ren shen	MOL10	Ginsenoside Rc	LGALS3
	Ren shen	MOL10	Ginsenoside Rc	LGALS8
	Ren shen	MOL10	Ginsenoside Rc	BCL2L1
	Ren shen	MOL10	Ginsenoside Rc	HSD11B2
	Ren shen	MOL10	Ginsenoside Rc	HSD11B1
	Ren shen	MOL11	Ginsenoside Re	STAT3
	Ren shen	MOL11	Ginsenoside Re	PTAFR
	Ren shen	MOL11	Ginsenoside Re	IL2
	Ren shen	MOL11	Ginsenoside Re	VEGFA
	Ren shen	MOL11	Ginsenoside Re	FGF1
	Ren shen	MOL11	Ginsenoside Re	FGF2
	Ren shen	MOL11	Ginsenoside Re	HPSE
	Ren shen	MOL11	Ginsenoside Re	ATP1A1
	Ren shen	MOL11	Ginsenoside Re	PSEN2
	Ren shen	MOL11	Ginsenoside Re	HSP90AA1
	Ren shen	MOL11	Ginsenoside Re	LGALS4
	Ren shen	MOL11	Ginsenoside Re	LGALS3
	Ren shen	MOL11	Ginsenoside Re	LGALS8
	Ren shen	MOL11	Ginsenoside Re	BCL2L1
	Ren shen	MOL11	Ginsenoside Re	CDK1
	Ren shen	MOL11	Ginsenoside Re	HSD11B2
	Ren shen	MOL11	Ginsenoside Re	HSD11B1
	Ren shen	MOL12	Ginsenoside Rf	STAT3
	Ren shen	MOL12	Ginsenoside Rf	VEGFA
	Ren shen	MOL12	Ginsenoside Rf	FGF1
	Ren shen	MOL12	Ginsenoside Rf	FGF2
	Ren shen	MOL12	Ginsenoside Rf	HPSE
	Ren shen	MOL12	Ginsenoside Rf	ATP1A1
	Ren shen	MOL12	Ginsenoside Rf	SLC5A2
	Ren shen	MOL12	Ginsenoside Rf	PTAFR
	Ren shen	MOL12	Ginsenoside Rf	IL2
	Ren shen	MOL12	Ginsenoside Rf	SLC5A1
	Ren shen	MOL12	Ginsenoside Rf	HSD11B2
	Ren shen	MOL12	Ginsenoside Rf	HSD11B1
	Ren shen	MOL12	Ginsenoside Rf	CDK1
	Ren shen	MOL12	Ginsenoside Rf	F7
	Ren shen	MOL12	Ginsenoside Rf	MAP2K1
	Ren shen	MOL12	Ginsenoside Rf	AGTR2
	Ren shen	MOL12	Ginsenoside Rf	TYMS
	Ren shen	MOL12	Ginsenoside Rf	SLC28A2
	Ren shen	MOL12	Ginsenoside Rf	RORC
	Ren shen	MOL12	Ginsenoside Rf	TACR2
	Ren shen	MOL13	Ginsenoside RG1	STAT3
	Ren shen	MOL13	Ginsenoside RG1	PTAFR
	Ren shen	MOL13	Ginsenoside RG1	VEGFA
	Ren shen	MOL13	Ginsenoside RG1	FGF1
	Ren shen	MOL13	Ginsenoside RG1	FGF2
	Ren shen	MOL13	Ginsenoside RG1	HPSE
	Ren shen	MOL13	Ginsenoside RG1	ATP1A1
	Ren shen	MOL13	Ginsenoside RG1	IL2
	Ren shen	MOL13	Ginsenoside RG1	HSP90AA1
	Ren shen	MOL13	Ginsenoside RG1	PSEN2
	Ren shen	MOL13	Ginsenoside RG1	TYMS
	Ren shen	MOL13	Ginsenoside RG1	PTPRA
	Ren shen	MOL13	Ginsenoside RG1	LGALS4
	Ren shen	MOL13	Ginsenoside RG1	LGALS3
	Ren shen	MOL13	Ginsenoside RG1	LGALS8
	Ren shen	MOL14	20(S)-Ginsenoside Rg5	STAT3
	Ren shen	MOL14	20(S)-Ginsenoside Rg5	ALDH2
	Ren shen	MOL14	20(S)-Ginsenoside Rg5	VEGFA
	Ren shen	MOL14	20(S)-Ginsenoside Rg5	FGF1
	Ren shen	MOL14	20(S)-Ginsenoside Rg5	FGF2
	Ren shen	MOL14	20(S)-Ginsenoside Rg5	HPSE
	Ren shen	MOL14	20(S)-Ginsenoside Rg5	HSP90AA1
	Ren shen	MOL14	20(S)-Ginsenoside Rg5	ATP1A1
	Ren shen	MOL14	20(S)-Ginsenoside Rg5	F2
	Ren shen	MOL14	20(S)-Ginsenoside Rg5	ADORA1
	Ren shen	MOL14	20(S)-Ginsenoside Rg5	MTOR
	Ren shen	MOL14	20(S)-Ginsenoside Rg5	SLC5A2
	Ren shen	MOL14	20(S)-Ginsenoside Rg5	SLC5A1
	Ren shen	MOL14	20(S)-Ginsenoside Rg5	MAPK8
	Ren shen	MOL14	20(S)-Ginsenoside Rg5	F7
	Ren shen	MOL14	20(S)-Ginsenoside Rg5	TACR2
	Ren shen	MOL14	20(S)-Ginsenoside Rg5	MMP9
	Ren shen	MOL14	20(S)-Ginsenoside Rg5	MAP2K1
	Ren shen	MOL14	20(S)-Ginsenoside Rg5	EGFR
	Ren shen	MOL14	20(S)-Ginsenoside Rg5	S1PR3
	Ren shen	MOL14	20(S)-Ginsenoside Rg5	S1PR1
	Ren shen	MOL14	20(S)-Ginsenoside Rg5	MAPK14
	Ren shen	MOL14	20(S)-Ginsenoside Rg5	PTPN1
	Ren shen	MOL14	20(S)-Ginsenoside Rg5	ADORA2A
	Ren shen	MOL14	20(S)-Ginsenoside Rg5	SIRT2
	Ren shen	MOL14	20(S)-Ginsenoside Rg5	FCER2
	Ren shen	MOL14	20(S)-Ginsenoside Rg5	ADK
	Ren shen	MOL14	20(S)-Ginsenoside Rg5	MMP1
	Ren shen	MOL14	20(S)-Ginsenoside Rg5	PIK3CG
	Ren shen	MOL14	20(S)-Ginsenoside Rg5	SF3B3
	Ren shen	MOL14	20(S)-Ginsenoside Rg5	EIF4A1
	Ren shen	MOL14	20(S)-Ginsenoside Rg5	ADORA3
	Ren shen	MOL14	20(S)-Ginsenoside Rg5	GABRA5
	Ren shen	MOL14	20(S)-Ginsenoside Rg5	LRRK2
	Ren shen	MOL14	20(S)-Ginsenoside Rg5	PRF1
	Ren shen	MOL14	20(S)-Ginsenoside Rg5	UGCG
	Ren shen	MOL14	20(S)-Ginsenoside Rg5	ADRB2
	Ren shen	MOL14	20(S)-Ginsenoside Rg5	ADRB1
	Ren shen	MOL14	20(S)-Ginsenoside Rg5	ADRB3
	Ren shen	MOL14	20(S)-Ginsenoside Rg5	GBA2
	Ren shen	MOL14	20(S)-Ginsenoside Rg5	FKBP1A
	Ren shen	MOL14	20(S)-Ginsenoside Rg5	MAPK11
	Ren shen	MOL14	20(S)-Ginsenoside Rg5	AGTR2
	Ren shen	MOL14	20(S)-Ginsenoside Rg5	PDE5A
	Ren shen	MOL14	20(S)-Ginsenoside Rg5	MMP13
	Ren shen	MOL14	20(S)-Ginsenoside Rg5	MMP2
	Ren shen	MOL14	20(S)-Ginsenoside Rg5	PDE6A
	Ren shen	MOL14	20(S)-Ginsenoside Rg5	MMP8
	Ren shen	MOL15	20(S)-Ginsenoside Rh1	STAT3
	Ren shen	MOL15	20(S)-Ginsenoside Rh1	IL2
	Ren shen	MOL15	20(S)-Ginsenoside Rh1	HSP90AA1
	Ren shen	MOL15	20(S)-Ginsenoside Rh1	PSEN2
	Ren shen	MOL15	20(S)-Ginsenoside Rh1	VEGFA
	Ren shen	MOL15	20(S)-Ginsenoside Rh1	FGF1
	Ren shen	MOL15	20(S)-Ginsenoside Rh1	FGF2
	Ren shen	MOL15	20(S)-Ginsenoside Rh1	HPSE
	Ren shen	MOL15	20(S)-Ginsenoside Rh1	ATP1A1
	Ren shen	MOL15	20(S)-Ginsenoside Rh1	PRF1
	Ren shen	MOL15	20(S)-Ginsenoside Rh1	PTAFR
	Ren shen	MOL15	20(S)-Ginsenoside Rh1	HDAC6
	Ren shen	MOL15	20(S)-Ginsenoside Rh1	HDAC1
	Ren shen	MOL15	20(S)-Ginsenoside Rh1	HDAC4
	Ren shen	MOL15	20(S)-Ginsenoside Rh1	ADK
	Ren shen	MOL15	20(S)-Ginsenoside Rh1	MTOR
	Ren shen	MOL15	20(S)-Ginsenoside Rh1	BCL2L1
	Ren shen	MOL15	20(S)-Ginsenoside Rh1	AURKB
	Ren shen	MOL15	20(S)-Ginsenoside Rh1	AURKA
	Ren shen	MOL15	20(S)-Ginsenoside Rh1	CSF1R
	Ren shen	MOL15	20(S)-Ginsenoside Rh1	LGALS4
	Ren shen	MOL15	20(S)-Ginsenoside Rh1	LGALS8
	Ren shen	MOL15	20(S)-Ginsenoside Rh1	PIM1
	Ren shen	MOL15	20(S)-Ginsenoside Rh1	MAPK14
	Ren shen	MOL15	20(S)-Ginsenoside Rh1	LIMK1
	Ren shen	MOL15	20(S)-Ginsenoside Rh1	CHEK1
	Ren shen	MOL15	20(S)-Ginsenoside Rh1	RORC
	Ren shen	MOL15	20(S)-Ginsenoside Rh1	HSD11B2
	Renshen	MOL16	20(S)-Ginsenoside Rh2	STAT3
	Renshen	MOL16	20(S)-Ginsenoside Rh2	IL2
	Renshen	MOL16	20(S)-Ginsenoside Rh2	HSP90AA1
	Renshen	MOL16	20(S)-Ginsenoside Rh2	PTAFR
	Renshen	MOL16	20(S)-Ginsenoside Rh2	PSEN2
	Renshen	MOL16	20(S)-Ginsenoside Rh2	VEGFA
	Renshen	MOL16	20(S)-Ginsenoside Rh2	FGF1
	Renshen	MOL16	20(S)-Ginsenoside Rh2	FGF2
	Renshen	MOL16	20(S)-Ginsenoside Rh2	HPSE
	Renshen	MOL16	20(S)-Ginsenoside Rh2	ATP1A1
	Renshen	MOL16	20(S)-Ginsenoside Rh2	BCL2L1
	Renshen	MOL16	20(S)-Ginsenoside Rh2	S1PR1
	Renshen	MOL16	20(S)-Ginsenoside Rh2	RORC
	Renshen	MOL16	20(S)-Ginsenoside Rh2	LGALS4
	Renshen	MOL16	20(S)-Ginsenoside Rh2	LGALS3
	Renshen	MOL16	20(S)-Ginsenoside Rh2	LGALS8
	Renshen	MOL16	20(S)-Ginsenoside Rh2	TACR2
	Renshen	MOL16	20(S)-Ginsenoside Rh2	ADORA1
	Renshen	MOL16	20(S)-Ginsenoside Rh2	SYK
	Renshen	MOL16	20(S)-Ginsenoside Rh2	HSD11B2
	Renshen	MOL16	20(S)-Ginsenoside Rh2	BAX
	Renshen	MOL16	20(S)-Ginsenoside Rh2	TNF
	Renshen	MOL16	20(S)-Ginsenoside Rh2	CASP3
	Renshen	MOL16	20(S)-Ginsenoside Rh2	PTGS2
	Renshen	MOL16	20(S)-Ginsenoside Rh2	NFKBIA
	Renshen	MOL16	20(S)-Ginsenoside Rh2	IL1B
	Renshen	MOL16	20(S)-Ginsenoside Rh2	CASP1
	Renshen	MOL16	20(S)-Ginsenoside Rh2	IFNG
	Renshen	MOL16	20(S)-Ginsenoside Rh2	ADCYAP1
	Renshen	MOL16	20(S)-Ginsenoside Rh2	PSMG1
	Renshen	MOL16	20(S)-Ginsenoside Rh2	MAP2K4
	Renshen	MOL16	20(S)-Ginsenoside Rh2	SLC2A4
	Ren shen	MOL17	Ginsenoside Rh4	STAT3
	Ren shen	MOL17	Ginsenoside Rh4	IL2
	Ren shen	MOL17	Ginsenoside Rh4	BCL2L1
	Ren shen	MOL17	Ginsenoside Rh4	MMP9
	Ren shen	MOL17	Ginsenoside Rh4	PSEN2
	Ren shen	MOL17	Ginsenoside Rh4	PTAFR
	Ren shen	MOL17	Ginsenoside Rh4	AR
	Ren shen	MOL17	Ginsenoside Rh4	NR3C1
	Ren shen	MOL17	Ginsenoside Rh4	MET
	Ren shen	MOL17	Ginsenoside Rh4	ALK
	Ren shen	MOL17	Ginsenoside Rh4	MTOR
	Ren shen	MOL17	Ginsenoside Rh4	PIK3CA
	Ren shen	MOL17	Ginsenoside Rh4	PRF1
	Ren shen	MOL17	Ginsenoside Rh4	HSP90AA1
	Ren shen	MOL17	Ginsenoside Rh4	MAPK14
	Ren shen	MOL17	Ginsenoside Rh4	SIRT2
	Ren shen	MOL17	Ginsenoside Rh4	MCHR1
	Ren shen	MOL17	Ginsenoside Rh4	TYMS
	Ren shen	MOL17	Ginsenoside Rh4	MAOA
	Ren shen	MOL17	Ginsenoside Rh4	MAPK1
	Ren shen	MOL17	Ginsenoside Rh4	HSD11B1
	Ren shen	MOL17	Ginsenoside Rh4	SCD
	Ren shen	MOL17	Ginsenoside Rh4	HTR1A
	Ren shen	MOL17	Ginsenoside Rh4	TRPV4
	Ren shen	MOL17	Ginsenoside Rh4	ADORA1
	Ren shen	MOL17	Ginsenoside Rh4	PIM1
	Ren shen	MOL17	Ginsenoside Rh4	CDK2
	Ren shen	MOL17	Ginsenoside Rh4	PIM2
	Ren shen	MOL17	Ginsenoside Rh4	HDAC6
	Ren shen	MOL17	Ginsenoside Rh4	HDAC1
	Ren shen	MOL17	Ginsenoside Rh4	EGFR
	Ren shen	MOL17	Ginsenoside Rh4	PDE5A
	Ren shen	MOL17	Ginsenoside Rh4	CDK2
	Ren shen	MOL17	Ginsenoside Rh4	PDE6A
	Ren shen	MOL17	Ginsenoside Rh4	CCR1
	Ren shen	MOL17	Ginsenoside Rh4	IRAK4
	Ren shen	MOL17	Ginsenoside Rh4	CSNK2A1
	Ren shen	MOL17	Ginsenoside Rh4	CSNK2A2
	Ren shen	MOL17	Ginsenoside Rh4	PTGES
	Ren shen	MOL17	Ginsenoside Rh4	SYK
	Ren shen	MOL17	Ginsenoside Rh4	SIGMAR1
	Ren shen	MOL17	Ginsenoside Rh4	PGK1
	Ren shen	MOL17	Ginsenoside Rh4	PIK3CB
	Ren shen	MOL17	Ginsenoside Rh4	ADORA3
	Ren shen	MOL17	Ginsenoside Rh4	REN
	Ren shen	MOL17	Ginsenoside Rh4	RASGRP3
	Ren shen	MOL17	Ginsenoside Rh4	ATP1A1
	Ren shen	MOL17	Ginsenoside Rh4	PIK3CG
	Ren shen	MOL17	Ginsenoside Rh4	SLC5A2
	Ren shen	MOL17	Ginsenoside Rh4	PDPK1
	Ren shen	MOL17	Ginsenoside Rh4	LIMK2
	Ren shen	MOL17	Ginsenoside Rh4	SMO
	Ren shen	MOL17	Ginsenoside Rh4	AGTR1
	Ren shen	MOL17	Ginsenoside Rh4	S1PR1
	Ren shen	MOL17	Ginsenoside Rh4	AURKA
	Ren shen	MOL17	Ginsenoside Rh4	AURKB
	Ren shen	MOL17	Ginsenoside Rh4	SLC6A4
	Ren shen	MOL17	Ginsenoside Rh4	SLC6A3
	Ren shen	MOL17	Ginsenoside Rh4	NR4A2
	Ren shen	MOL17	Ginsenoside Rh4	MAPK8
	Ren shen	MOL17	Ginsenoside Rh4	SGK1
	Ren shen	MOL17	Ginsenoside Rh4	NTRK1
	Ren shen	MOL17	Ginsenoside Rh4	F10
	Ren shen	MOL17	Ginsenoside Rh4	SLC5A1
	Ren shen	MOL17	Ginsenoside Rh4	CHEK2
	Ren shen	MOL17	Ginsenoside Rh4	CASP1
	Ren shen	MOL17	Ginsenoside Rh4	UPP1
	Ren shen	MOL17	Ginsenoside Rh4	HDAC3
	Ren shen	MOL17	Ginsenoside Rh4	TBXAS1
	Ren shen	MOL17	Ginsenoside Rh4	AKR1B1
	Ren shen	MOL17	Ginsenoside Rh4	MAOB
	Ren shen	MOL17	Ginsenoside Rh4	JAK3
	Ren shen	MOL17	Ginsenoside Rh4	PPARG
	Ren shen	MOL17	Ginsenoside Rh4	JAK1
	Ren shen	MOL17	Ginsenoside Rh4	CYP2C9
	Ren shen	MOL17	Ginsenoside Rh4	MAP2K1
	Ren shen	MOL17	Ginsenoside Rh4	S1PR3
	Ren shen	MOL17	Ginsenoside Rh4	SLC8A1
	Ren shen	MOL17	Ginsenoside Rh4	ABCB11
	Ren shen	MOL17	Ginsenoside Rh4	CNR1
	Ren shen	MOL17	Ginsenoside Rh4	GAK
	Ren shen	MOL17	Ginsenoside Rh4	VEGFA
	Ren shen	MOL17	Ginsenoside Rh4	FGF1
	Ren shen	MOL17	Ginsenoside Rh4	FGF2
	Ren shen	MOL17	Ginsenoside Rh4	MKNK2
	Ren shen	MOL17	Ginsenoside Rh4	EPHB4
	Ren shen	MOL17	Ginsenoside Rh4	ITGB7
	Ren shen	MOL17	Ginsenoside Rh4	PDE11A
	Ren shen	MOL17	Ginsenoside Rh4	GYS1
	Ren shen	MOL17	Ginsenoside Rh4	BCL2A1
	Ren shen	MOL17	Ginsenoside Rh4	RORC
	Ren shen	MOL17	Ginsenoside Rh4	PTGER1
	Ren shen	MOL17	Ginsenoside Rh4	ADORA2A
	Ren shen	MOL17	Ginsenoside Rh4	P2RX3
	Ren shen	MOL18	Ginsenoside Rk1	STAT3
	Ren shen	MOL18	Ginsenoside Rk1	VEGFA
	Ren shen	MOL18	Ginsenoside Rk1	FGF1
	Ren shen	MOL18	Ginsenoside Rk1	HPSE
	Ren shen	MOL18	Ginsenoside Rk1	ATP1A1
	Ren shen	MOL18	Ginsenoside Rk1	SLC5A2
	Ren shen	MOL18	Ginsenoside Rk1	SLC5A1
	Ren shen	MOL18	Ginsenoside Rk1	CSF1R
	Ren shen	MOL18	Ginsenoside Rk1	MAPK14
	Ren shen	MOL18	Ginsenoside Rk1	HSD11B2
	Ren shen	MOL18	Ginsenoside Rk1	MAP2K1
	Ren shen	MOL18	Ginsenoside Rk1	IL2
	Ren shen	MOL18	Ginsenoside Rk1	CDK1
	Ren shen	MOL18	Ginsenoside Rk1	ADORA1
	Ren shen	MOL18	Ginsenoside Rk1	RORC
	Ren shen	MOL18	Ginsenoside Rk1	SLC28A2
	Ren shen	MOL18	Ginsenoside Rk1	PIK3CD
	Ren shen	MOL18	Ginsenoside Rk1	PIK3CB
	Ren shen	MOL18	Ginsenoside Rk1	PIK3CG
	Ren shen	MOL18	Ginsenoside Rk1	PIK3CA
	Ren shen	MOL18	Ginsenoside Rk1	S1PR3
	Ren shen	MOL18	Ginsenoside Rk1	S1PR1
	Ren shen	MOL18	Ginsenoside Rk1	AGTR2
	Ren shen	MOL18	Ginsenoside Rk1	ALDH2
	Ren shen	MOL18	Ginsenoside Rk1	MET
	Ren shen	MOL18	Ginsenoside Rk1	ACE
	Ren shen	MOL18	Ginsenoside Rk1	MME
	Ren shen	MOL18	Ginsenoside Rk1	EIF4A1
	Ren shen	MOL18	Ginsenoside Rk1	MMP13
	Ren shen	MOL18	Ginsenoside Rk1	ECE1
	Ren shen	MOL18	Ginsenoside Rk1	TACR2
	Ren shen	MOL18	Ginsenoside Rk1	HSP90AA1
	Ren shen	MOL19	Ginsenoside Ro	BCL2L1
	Ren shen	MOL19	Ginsenoside Ro	GLI1
	Ren shen	MOL19	Ginsenoside Ro	GLRA1
	Ren shen	MOL19	Ginsenoside Ro	GLRA2
	Ren shen	MOL19	Ginsenoside Ro	JUN
	Ren shen	MOL19	Ginsenoside Ro	PTAFR
	Ren shen	MOL19	Ginsenoside Ro	HSD11B1
	Ren shen	MOL19	Ginsenoside Ro	F2
	Ren shen	MOL19	Ginsenoside Ro	HSD11B2
	Ren shen	MOL19	Ginsenoside Ro	PSEN2
	Ren shen	MOL19	Ginsenoside Ro	PPM1A
	Ren shen	MOL19	Ginsenoside Ro	PTPA
	Ren shen	MOL19	Ginsenoside Ro	PRKCA
	Ren shen	MOL19	Ginsenoside Ro	PTPN1
	Ren shen	MOL20	Ginsenoside Rs1	STAT3
	Ren shen	MOL20	Ginsenoside Rs1	PSEN2
	Ren shen	MOL20	Ginsenoside Rs1	BCL2L1
	Ren shen	MOL20	Ginsenoside Rs1	ATP1A1
	Ren shen	MOL20	Ginsenoside Rs1	PTAFR
	Ren shen	MOL20	Ginsenoside Rs1	F2
	Ren shen	MOL20	Ginsenoside Rs1	RORC
	Ren shen	MOL20	Ginsenoside Rs1	METAP2
	Ren shen	MOL20	Ginsenoside Rs1	IL2
	Ren shen	MOL20	Ginsenoside Rs1	PTPA
	Ren shen	MOL20	Ginsenoside Rs1	PRKCA
	Ren shen	MOL20	Ginsenoside Rs1	HSD11B2
	Ren shen	MOL20	Ginsenoside Rs1	HSD11B1
	Ren shen	MOL20	Ginsenoside Rs1	JUN
	Ren shen	MOL20	Ginsenoside Rs1	PPP1CC
	Ren shen	MOL20	Ginsenoside Rs1	GLI1
	Ren shen	MOL21	Ginsenoside Rs3	RORC
	Ren shen	MOL21	Ginsenoside Rs3	ATP1A1
	Ren shen	MOL21	Ginsenoside Rs3	PSEN2
	Ren shen	MOL21	Ginsenoside Rs3	BCL2L1
	Ren shen	MOL21	Ginsenoside Rs3	STAT3
	Ren shen	MOL21	Ginsenoside Rs3	PTAFR
	Ren shen	MOL21	Ginsenoside Rs3	METAP2
	Ren shen	MOL21	Ginsenoside Rs3	IL2
	Ren shen	MOL21	Ginsenoside Rs3	HSD11B2
	Ren shen	MOL21	Ginsenoside Rs3	HSD11B1
	Ren shen	MOL21	Ginsenoside Rs3	PTPA
	Ren shen	MOL21	Ginsenoside Rs3	VEGFA
	Ren shen	MOL21	Ginsenoside Rs3	FGF1
	Ren shen	MOL21	Ginsenoside Rs3	FGF2
	Ren shen	MOL21	Ginsenoside Rs3	HPSE
	Ren shen	MOL21	Ginsenoside Rs3	PRKCA
	Ren shen	MOL22	Ginsenoside Rb1	STAT3
	Ren shen	MOL22	Ginsenoside Rb1	PTAFR
	Ren shen	MOL22	Ginsenoside Rb1	IL2
	Ren shen	MOL22	Ginsenoside Rb1	VEGFA
	Ren shen	MOL22	Ginsenoside Rb1	FGF1
	Ren shen	MOL22	Ginsenoside Rb1	FGF2
	Ren shen	MOL22	Ginsenoside Rb1	HPSE
	Ren shen	MOL22	Ginsenoside Rb1	RORC
	Ren shen	MOL22	Ginsenoside Rb1	PSEN2
	Ren shen	MOL22	Ginsenoside Rb1	HSP90AA1
	Ren shen	MOL22	Ginsenoside Rb1	LGALS4
	Ren shen	MOL22	Ginsenoside Rb1	LGALS3
	Ren shen	MOL22	Ginsenoside Rb1	LGALS8
	Ren shen	MOL22	Ginsenoside Rb1	BCL2L1
	Ren shen	MOL22	Ginsenoside Rb1	CDK1
	Ren shen	MOL22	Ginsenoside Rb1	HSD11B2
	Ren shen	MOL22	Ginsenoside Rb1	HSD11B1
	Ren shen	MOL22	Ginsenoside Rb1	ATP1A1
	Ren shen	MOL23	Ginsenoside Rb3	STAT3
	Ren shen	MOL23	Ginsenoside Rb3	PTAFR
	Ren shen	MOL23	Ginsenoside Rb3	IL2
	Ren shen	MOL23	Ginsenoside Rb3	VEGFA
	Ren shen	MOL23	Ginsenoside Rb3	FGF1
	Ren shen	MOL23	Ginsenoside Rb3	FGF2
	Ren shen	MOL23	Ginsenoside Rb3	HPSE
	Ren shen	MOL23	Ginsenoside Rb3	RORC
	Ren shen	MOL23	Ginsenoside Rb3	PSEN2
	Ren shen	MOL23	Ginsenoside Rb3	HSP90AA1
	Ren shen	MOL23	Ginsenoside Rb3	LGALS4
	Ren shen	MOL23	Ginsenoside Rb3	LGALS3
	Ren shen	MOL23	Ginsenoside Rb3	LGALS8
	Ren shen	MOL23	Ginsenoside Rb3	BCL2L1
	Ren shen	MOL23	Ginsenoside Rb3	CDK1
	Ren shen	MOL23	Ginsenoside Rb3	HSD11B2
	Ren shen	MOL23	Ginsenoside Rb3	HSD11B1
	Ren shen	MOL23	Ginsenoside Rb3	ATP1A1
	Ren shen	MOL24	Ginsenoside Rd	STAT3
	Ren shen	MOL24	Ginsenoside Rd	PTAFR
	Ren shen	MOL24	Ginsenoside Rd	IL2
	Ren shen	MOL24	Ginsenoside Rd	VEGFA
	Ren shen	MOL24	Ginsenoside Rd	FGF1
	Ren shen	MOL24	Ginsenoside Rd	FGF2
	Ren shen	MOL24	Ginsenoside Rd	HPSE
	Ren shen	MOL24	Ginsenoside Rd	RORC
	Ren shen	MOL24	Ginsenoside Rd	ATP1A1
	Ren shen	MOL24	Ginsenoside Rd	PSEN2
	Ren shen	MOL24	Ginsenoside Rd	HSP90AA1
	Ren shen	MOL24	Ginsenoside Rd	LGALS4
	Ren shen	MOL24	Ginsenoside Rd	LGALS3
	Ren shen	MOL24	Ginsenoside Rd	LGALS8
	Ren shen	MOL24	Ginsenoside Rd	BCL2L1
	Ren shen	MOL24	Ginsenoside Rd	CDK1
	Ren shen	MOL24	Ginsenoside Rd	HSD11B2
	Ren shen	MOL24	Ginsenoside Rd	HSD11B1
	Ren shen	MOL25	Malonyl Ginsenoside Rd	BCL2L1
	Ren shen	MOL25	Malonyl Ginsenoside Rd	PSEN2
	Ren shen	MOL25	Malonyl Ginsenoside Rd	F2
	Ren shen	MOL25	Malonyl Ginsenoside Rd	GLI1
	Ren shen	MOL25	Malonyl Ginsenoside Rd	PTPA
	Ren shen	MOL25	Malonyl Ginsenoside Rd	KDR
	Ren shen	MOL25	Malonyl Ginsenoside Rd	PPM1A
	Ren shen	MOL25	Malonyl Ginsenoside Rd	PTAFR
	Ren shen	MOL25	Malonyl Ginsenoside Rd	HSD11B2
	Ren shen	MOL25	Malonyl Ginsenoside Rd	HSD11B1
	Ren shen	MOL25	Malonyl Ginsenoside Rd	TLR9
	Ren shen	MOL25	Malonyl Ginsenoside Rd	PPP1CC
	Ren shen	MOL25	Malonyl Ginsenoside Rd	HTR2B
	Ren shen	MOL25	Malonyl Ginsenoside Rd	ADRA2A
	Ren shen	MOL25	Malonyl Ginsenoside Rd	ADRA2C
	Ren shen	MOL25	Malonyl Ginsenoside Rd	ADRA2B
	Ren shen	MOL25	Malonyl Ginsenoside Rd	DRD1
	Ren shen	MOL25	Malonyl Ginsenoside Rd	DRD2
	Ren shen	MOL25	Malonyl Ginsenoside Rd	ADRA1D
	Ren shen	MOL25	Malonyl Ginsenoside Rd	HTR2A
	Ren shen	MOL25	Malonyl Ginsenoside Rd	HTR2C
	Ren shen	MOL25	Malonyl Ginsenoside Rd	ADRA1A
	Ren shen	MOL25	Malonyl Ginsenoside Rd	DRD3
	Ren shen	MOL25	Malonyl Ginsenoside Rd	CYP2D6
	Ren shen	MOL25	Malonyl Ginsenoside Rd	HTR6
	Ren shen	MOL25	Malonyl Ginsenoside Rd	HTR1B
	Ren shen	MOL26	Malonyl-Ginsenoside Rb1	RORC
	Ren shen	MOL26	Malonyl-Ginsenoside Rb1	ATP1A1
	Ren shen	MOL26	Malonyl-Ginsenoside Rb1	STAT3
	Ren shen	MOL26	Malonyl-Ginsenoside Rb1	BCL2L1
	Ren shen	MOL26	Malonyl-Ginsenoside Rb1	PSEN2
	Ren shen	MOL26	Malonyl-Ginsenoside Rb1	F2
	Ren shen	MOL26	Malonyl-Ginsenoside Rb1	GLI1
	Ren shen	MOL26	Malonyl-Ginsenoside Rb1	PTPA
	Ren shen	MOL26	Malonyl-Ginsenoside Rb1	KDR
	Ren shen	MOL26	Malonyl-Ginsenoside Rb1	PPM1A
	Ren shen	MOL26	Malonyl-Ginsenoside Rb1	PTAFR
	Ren shen	MOL26	Malonyl-Ginsenoside Rb1	HSD11B2
	Ren shen	MOL26	Malonyl-Ginsenoside Rb1	HSD11B1
	Ren shen	MOL26	Malonyl-Ginsenoside Rb1	TLR9
	Ren shen	MOL26	Malonyl-Ginsenoside Rb1	PPP1CC
	Ren shen	MOL26	Malonyl-Ginsenoside Rb1	HTR2B
	Ren shen	MOL26	Malonyl-Ginsenoside Rb1	ADRA2A
	Ren shen	MOL26	Malonyl-Ginsenoside Rb1	ADRA2C
	Ren shen	MOL26	Malonyl-Ginsenoside Rb1	ADRA2B
	Ren shen	MOL26	Malonyl-Ginsenoside Rb1	DRD1
	Ren shen	MOL26	Malonyl-Ginsenoside Rb1	DRD2
	Ren shen	MOL26	Malonyl-Ginsenoside Rb1	ADRA1D
	Ren shen	MOL26	Malonyl-Ginsenoside Rb1	HTR2A
	Ren shen	MOL26	Malonyl-Ginsenoside Rb1	HTR2C
	Ren shen	MOL26	Malonyl-Ginsenoside Rb1	ADRA1A
	Ren shen	MOL26	Malonyl-Ginsenoside Rb1	DRD3
	Ren shen	MOL26	Malonyl-Ginsenoside Rb1	CYP2D6
	Ren shen	MOL26	Malonyl-Ginsenoside Rb1	HTR6
	Ren shen	MOL26	Malonyl-Ginsenoside Rb1	HTR1B
	Ren shen	MOL27	20(R)-Protopanaxadiol	PTPN1
	Ren shen	MOL27	20(R)-Protopanaxadiol	AR
	Ren shen	MOL27	20(R)-Protopanaxadiol	CYP2C19
	Ren shen	MOL27	20(R)-Protopanaxadiol	CHRM2
	Ren shen	MOL27	20(R)-Protopanaxadiol	SLC6A2
	Ren shen	MOL27	20(R)-Protopanaxadiol	SLC6A4
	Ren shen	MOL27	20(R)-Protopanaxadiol	NR1H3
	Ren shen	MOL27	20(R)-Protopanaxadiol	CYP19A1
	Ren shen	MOL27	20(R)-Protopanaxadiol	ACHE
	Ren shen	MOL27	20(R)-Protopanaxadiol	ESR1
	Ren shen	MOL27	20(R)-Protopanaxadiol	HSD11B1
	Ren shen	MOL27	20(R)-Protopanaxadiol	CYP51A1
	Ren shen	MOL27	20(R)-Protopanaxadiol	HMGCR
	Ren shen	MOL27	20(R)-Protopanaxadiol	ATP12A
	Ren shen	MOL27	20(R)-Protopanaxadiol	RORC
	Ren shen	MOL27	20(R)-Protopanaxadiol	PDE10A
	Ren shen	MOL27	20(R)-Protopanaxadiol	BCHE
	Ren shen	MOL27	20(R)-Protopanaxadiol	NR1I3
	Ren shen	MOL27	20(R)-Protopanaxadiol	UGT2B7
	Ren shen	MOL27	20(R)-Protopanaxadiol	NPC1L1
	Ren shen	MOL27	20(R)-Protopanaxadiol	CES2
	Ren shen	MOL27	20(R)-Protopanaxadiol	VDR
	Ren shen	MOL27	20(R)-Protopanaxadiol	PCSK7
	Ren shen	MOL27	20(R)-Protopanaxadiol	PTGS2
	Ren shen	MOL27	20(R)-Protopanaxadiol	ALK
	Ren shen	MOL27	20(R)-Protopanaxadiol	CYP2C9
	Ren shen	MOL27	20(R)-Protopanaxadiol	CYP3A4
	Ren shen	MOL27	20(R)-Protopanaxadiol	F2R
	Ren shen	MOL27	20(R)-Protopanaxadiol	PIK3CD
	Ren shen	MOL27	20(R)-Protopanaxadiol	PIK3CB
	Ren shen	MOL27	20(R)-Protopanaxadiol	PIK3CG
	Ren shen	MOL27	20(R)-Protopanaxadiol	PIK3CA
	Ren shen	MOL27	20(R)-Protopanaxadiol	SHBG
	Ren shen	MOL27	20(R)-Protopanaxadiol	FASN
	Ren shen	MOL27	20(R)-Protopanaxadiol	AVPR1A
	Ren shen	MOL27	20(R)-Protopanaxadiol	MTNR1A
	Ren shen	MOL27	20(R)-Protopanaxadiol	MTNR1B
	Ren shen	MOL27	20(R)-Protopanaxadiol	PTK6
	Ren shen	MOL27	20(R)-Protopanaxadiol	ESRRA
	Ren shen	MOL27	20(R)-Protopanaxadiol	ESRRB
	Ren shen	MOL27	20(R)-Protopanaxadiol	INSR
	Ren shen	MOL27	20(R)-Protopanaxadiol	PDE2A
	Ren shen	MOL27	20(R)-Protopanaxadiol	PDE4B
	Ren shen	MOL27	20(R)-Protopanaxadiol	COL4A3BP
	Ren shen	MOL27	20(R)-Protopanaxadiol	CYP17A1
	Ren shen	MOL27	20(R)-Protopanaxadiol	ADORA1
	Ren shen	MOL27	20(R)-Protopanaxadiol	CAPN2
	Ren shen	MOL27	20(R)-Protopanaxadiol	ADORA2A
	Ren shen	MOL27	20(R)-Protopanaxadiol	MAPK14
	Ren shen	MOL27	20(R)-Protopanaxadiol	PTGS1
	Ren shen	MOL27	20(R)-Protopanaxadiol	PYGL
	Ren shen	MOL27	20(R)-Protopanaxadiol	MAPK8
	Ren shen	MOL27	20(R)-Protopanaxadiol	IL6ST
	Ren shen	MOL27	20(R)-Protopanaxadiol	CYP24A1
	Ren shen	MOL27	20(R)-Protopanaxadiol	KDR
	Ren shen	MOL27	20(R)-Protopanaxadiol	MDM2
	Ren shen	MOL27	20(R)-Protopanaxadiol	SMO
	Ren shen	MOL28	Vina-ginsenoside R4	STAT3
	Ren shen	MOL28	Vina-ginsenoside R4	PTAFR
	Ren shen	MOL28	Vina-ginsenoside R4	IL2
	Ren shen	MOL28	Vina-ginsenoside R4	VEGFA
	Ren shen	MOL28	Vina-ginsenoside R4	FGF1
	Ren shen	MOL28	Vina-ginsenoside R4	FGF2
	Ren shen	MOL28	Vina-ginsenoside R4	HPSE
	Ren shen	MOL28	Vina-ginsenoside R4	PSEN2
	Ren shen	MOL28	Vina-ginsenoside R4	HSP90AA1
	Ren shen	MOL28	Vina-ginsenoside R4	LGALS4
	Ren shen	MOL28	Vina-ginsenoside R4	LGALS3
	Ren shen	MOL28	Vina-ginsenoside R4	LGALS8
	Ren shen	MOL28	Vina-ginsenoside R4	BCL2L1
	Ren shen	MOL28	Vina-ginsenoside R4	CDK1
	Ren shen	MOL28	Vina-ginsenoside R4	HSD11B2
	Ren shen	MOL28	Vina-ginsenoside R4	HSD11B1
