# Supplementary material for: Exploring the mechanism of active components from ginseng to manage diabetes mellitus based on network pharmacology and molecular docking
Source: Sci Rep. 2023 Jan 16;13:793. doi: 10.1038/s41598-023-27540-4 (PMC9842641; doi:10.1038/s41598-023-27540-4)
Supplement: Supplementary file 4 — Supplementary Table S2. [file 41598_2023_27540_MOESM4_ESM.xlsx]

## Sheet: Supplementary Table 2
	Table legend
	Supplementary Table 2. The targets information of the disease targets.
	Target ID	Target name
	T0001	PDGFRB
	T0002	A2M
	T0003	PDGFRA
	T0004	INSR
	T0005	IGF1R
	T0006	CYP1A2
	T0007	ALB
	T0008	IDE
	T0009	PCSK2
	T0010	PCSK1
	T0011	CPE
	T0012	NOV
	T0013	LRP2
	T0014	IGFBP7
	T0015	ACE
	T0016	SLC15A1
	T0017	SLC15A2
	T0018	REN
	T0019	HMGCR
	T0020	CYP3A4
	T0021	CYP2C8
	T0022	CYP2C9
	T0023	CYP3A5
	T0024	ABCB1
	T0025	SLCO1A2
	T0026	SLCO1B1
	T0027	CYP2B6
	T0028	CYP2D6
	T0029	UGT1A1
	T0030	UGT1A3
	T0031	UGT2B7
	T0032	ABCC2
	T0033	ITGAL
	T0034	ABCB11
	T0035	CYP2C19
	T0036	SLCO2B1
	T0037	SLCO1B3
	T0038	HDAC2
	T0039	INS
	T0040	KCNJ11
	T0041	GCK
	T0042	ABCC8
	T0043	HNF1A
	T0044	HNF4A
	T0045	HNF1B
	T0046	PDX1
	T0047	WFS1
	T0048	NEUROD1
	T0049	PAX4
	T0050	PPARG
	T0051	IL6
	T0052	TCF7L2
	T0053	IRS1
	T0054	AVP
	T0055	AVPR2
	T0056	SLC2A2
	T0057	KLF11
	T0058	SLC30A8
	T0059	INS-IGF2
	T0060	AQP2
	T0061	RETN
	T0062	BLK
	T0063	GLIS3
	T0064	IGF2BP2
	T0065	AKT2
	T0066	ENPP1
	T0067	SLC2A4
	T0068	ZFP57
	T0069	IRS2
	T0070	LMNA
	T0071	CEL
	T0072	MTNR1B
	T0073	PTPN22
	T0074	PPP1R3A
	T0075	NIDDM4
	T0076	LIPC
	T0077	VEGFA
	T0078	TBC1D4
	T0079	PTPN1
	T0080	MAPK8IP1
	T0081	CTLA4
	T0082	FOXP3
	T0083	HFE
	T0084	CAPN10
	T0085	AQP5-AS1
	T0086	ADIPOQ
	T0087	PON1
	T0088	GPD2
	T0089	MT-TL1
	T0090	SLC19A2
	T0091	APPL1
	T0092	MIR29A
	T0093	HMGA1
	T0094	DCAF17
	T0095	MT-TE
	T0096	RFX6
	T0097	PTF1A
	T0098	IL2RA
	T0099	MC4R
	T0100	HLA-DQB1
	T0101	BSCL2
	T0102	SPINK1
	T0103	PLAGL1
	T0104	IER3IP1
	T0105	HYMAI
	T0106	LEP
	T0107	ALMS1
	T0108	EPO
	T0109	SOD2
	T0110	IDDM15
	T0111	IDDM6
	T0112	MIR29C
	T0113	EIF2AK3
	T0114	NIDDM2
	T0115	IDDM11
	T0116	IDDM4
	T0117	MIR657
	T0118	IDDM17
	T0119	IDDM8
	T0120	GCG
	T0121	HLA-DQA1
	T0122	PRMT7
	T0123	IDDM7
	T0124	IDDM13
	T0125	IDDM3
	T0126	HLA-DRB1
	T0127	IDDM18
	T0128	LEPR
	T0129	IDDM23
	T0130	IDDM24
	T0131	TNF
	T0132	SUMO4
	T0133	ITPR3
	T0134	DNAJC3
	T0135	MIR21
	T0136	STAT3
	T0137	IL1RN
	T0138	IAPP
	T0139	CRP
	T0140	IGF1
	T0141	MIR155
	T0142	AGPAT2
	T0143	CCR5
	T0144	AGER
	T0145	GATA6
	T0146	C12orf43
	T0147	PTPRN
	T0148	AKR1B1
	T0149	TNDM1
	T0150	GAD2
	T0151	CAT
	T0152	MIR17
	T0153	CELA2A
	T0154	MT-TK
	T0155	CDKAL1
	T0156	MIR145
	T0157	APOE
	T0158	MLKL
	T0159	PLIN1
	T0160	HNRNPUL2-BSCL2
	T0161	UCP3
	T0162	HFE-AS1
	T0163	NOS3
	T0164	MTHFR
	T0165	MEN1
	T0166	PIK3R1
	T0167	APOB
	T0168	SLC2A1
	T0169	CISD2
	T0170	LPL
	T0171	IFIH1
	T0172	ADRB3
	T0173	CCL2
	T0174	GAD1
	T0175	CAV1
	T0176	NEUROG3
	T0177	DPP4
	T0178	FTO
	T0179	SLC29A3
	T0180	CDKN2A
	T0181	SERPINE1
	T0182	R3HDML-AS1
	T0183	APOA1
	T0184	CP
	T0185	TGFB1
	T0186	GHRL
	T0187	LIPE
	T0188	IDDMX
	T0189	MAFA
	T0190	GCGR
	T0191	MT-ND1
	T0192	GLP1R
	T0193	HAMP
	T0194	AGTR1
	T0195	TNDM
	T0196	HHEX
	T0197	TP53
	T0198	RRAD
	T0199	IGF2
	T0200	PPARA
	T0201	VDR
	T0202	AGT
	T0203	POMC
	T0204	IL10
	T0205	MIR140
	T0206	RBP4
	T0207	WRN
	T0208	YIPF5
	T0209	GCKR
	T0210	ICAM1
	T0211	UCP2
	T0212	KCNQ1
	T0213	FLT1
	T0214	ADRB2
	T0215	PCBD1
	T0216	TH
	T0217	CFTR
	T0218	IGFBP1
	T0219	MIR192
	T0220	FAM167A
	T0221	CASR
	T0222	AKT1
	T0223	MIR375
	T0224	AIRE
	T0225	IGFBP3
	T0226	CETP
	T0227	APOA5
	T0228	IL1B
	T0229	HBA1
	T0230	SST
	T0231	LOC101928371
	T0232	SLC5A2
	T0233	HP
	T0234	CDKN2B
	T0235	MIR132
	T0236	FBN1
	T0237	METTL8
	T0238	APOC3
	T0239	G6PC2
	T0240	PPARGC1A
	T0241	SOD1
	T0242	NAMPT
	T0243	CTNNB1
	T0244	EDN1
	T0245	CAVIN1
	T0246	GHR
	T0247	IL18
	T0248	SHBG
	T0249	AOC3
	T0250	PNPLA2
	T0251	VCAM1
	T0252	CDKN1C
	T0253	MMP9
	T0254	TLR4
	T0255	AR
	T0256	NOS2
	T0257	MIR99A
	T0258	MMP2
	T0259	IL4
	T0260	GNAS
	T0261	MIR377
	T0262	BMP2
	T0263	MIR96
	T0264	VWF
	T0265	MIR134
	T0266	FOXC2
	T0267	MIA3
	T0268	PPP1R15B
	T0269	ICA1
	T0270	MIR30E
	T0271	MIR197
	T0272	NPPB
	T0273	SELE
	T0274	GGT1
	T0275	DLK1
	T0276	IFNG
	T0277	CST3
	T0278	UCP1
	T0279	HMOX1
	T0280	GH1
	T0281	JAZF1
	T0282	NIDDM3
	T0283	ADIPOR1
	T0284	LPA
	T0285	MT-CO1
	T0286	CCN2
	T0287	BGLAP
	T0288	G6PC1
	T0289	MIR122
	T0290	ABCA1
	T0291	NPPA
	T0292	ACP1
	T0293	FOXA2
	T0294	TRMT10A
	T0295	PLAT
	T0296	ATM
	T0297	FABP2
	T0298	MIR146A
	T0299	NAGLU
	T0300	MIR143
	T0301	LOC110121471
	T0302	HLA-DPB1
	T0303	BDNF
	T0304	TNFRSF11B
	T0305	GPT
	T0306	CXCL8
	T0307	GJB2
	T0308	MEG3
	T0309	FGF2
	T0310	CAMK1D
	T0311	SLC40A1
	T0312	RBPJ
	T0313	PTEN
	T0314	PRKCB
	T0315	PLA2G6
	T0316	HJV
	T0317	PON2
	T0318	PVT1
	T0319	TAB2
	T0320	PPARGC1B
	T0321	RARRES2
	T0322	HLA-A
	T0323	DNAJC6
	T0324	CIDEC
	T0325	PRL
	T0326	F2
	T0327	PEA15
	T0328	CXCL10
	T0329	MPO
	T0330	LTA
	T0331	FGF21
	T0332	CYP19A1
	T0333	LRP5
	T0334	PARP1
	T0335	SIRT1
	T0336	MIR126
	T0337	LCN2
	T0338	GSTM1
	T0339	PRPS1
	T0340	HIF1A
	T0341	NPY
	T0342	MIF
	T0343	ADIPOR2
	T0344	MTTP
	T0345	FABP1
	T0346	THBD
	T0347	SELP
	T0348	FABP4
	T0349	TFR2
	T0350	MYO7A
	T0351	HLA-B
	T0352	NFKB1
	T0353	PRKAA2
	T0354	HMGB1
	T0355	STAT1
	T0356	PTPRN2
	T0357	CXCL12
	T0358	IGF2R
	T0359	IL17A
	T0360	NIDDM1
	T0361	GIP
	T0362	IL2
	T0363	ANGPTL8
	T0364	FNDC5
	T0365	LEPQTL1
	T0366	SREBF1
	T0367	PCK1
	T0368	ESR1
	T0369	MTOR
	T0370	CDKN3
	T0371	NFE2L2
	T0372	FXN
	T0373	GSK3B
	T0374	CD40LG
	T0375	ACE2
	T0376	IGFBP2
	T0377	SORD
	T0378	AMBP
	T0379	BBS2
	T0380	CYP27B1
	T0381	CCL5
	T0382	TIMP1
	T0383	CD36
	T0384	MAPK8
	T0385	PAPPA
	T0386	KDR
	T0387	MIR223
	T0388	ADM
	T0389	ANGPT2
	T0390	SOCS3
	T0391	OLR1
	T0392	HERC2
	T0393	GFPT1
	T0394	GPX1
	T0395	B2M
	T0396	PLTP
	T0397	GNB3
	T0398	AHSG
	T0399	IL1R1
	T0400	COG2
	T0401	PPARD
	T0402	CARTPT
	T0403	MIR27A
	T0404	CNR1
	T0405	PTGS2
	T0406	CYBA
	T0407	KCNJ5
	T0408	CTRC
	T0409	CDC123
	T0410	APLN
	T0411	SHH
	T0412	HGF
	T0413	FGFR1
	T0414	PRKAA1
	T0415	SOCS1
	T0416	ITLN1
	T0417	ALDH2
	T0418	KL
	T0419	PTPN2
	T0420	C3
	T0421	ANGPTL4
	T0422	SPP1
	T0423	ONECUT1
	T0424	CDKN2B-AS1
	T0425	PCK2
	T0426	BBS1
	T0427	TAGAP
	T0428	SNRPN
	T0429	NOS1
	T0430	FADS1
	T0431	NR1H2
	T0432	RBPJL
	T0433	GIPR
	T0434	GYS1
	T0435	SOD3
	T0436	IL6R
	T0437	POLG
	T0438	LCAT
	T0439	MT-ATP6
	T0440	KNG1
	T0441	APOC2
	T0442	SOX2
	T0443	LNPEP
	T0444	TG
	T0445	TNFRSF1B
	T0446	F3
	T0447	LPIN1
	T0448	PCSK9
	T0449	TSPAN8
	T0450	APOM
	T0451	MGAM
	T0452	HK2
	T0453	CYP2E1
	T0454	SERPINC1
	T0455	SLC12A3
	T0456	OXT
	T0457	APOA4
	T0458	PIK3C2A
	T0459	HSD11B1
	T0460	TAP2
	T0461	APOA2
	T0462	GAST
	T0463	FOXO1
	T0464	PYY
	T0465	MMP3
	T0466	PLA2G7
	T0467	HBB
	T0468	CCK
	T0469	SERPINF1
	T0470	FGF23
	T0471	TXNIP
	T0472	UTS2
	T0473	FOS
	T0474	TTR
	T0475	PNPLA3
	T0476	SERPINA12
	T0477	GSTP1
	T0478	PRKAB1
	T0479	INPPL1
	T0480	GDF15
	T0481	PDCD1
	T0482	NOD2
	T0483	THBS1
	T0484	MLXIPL
	T0485	GC
	T0486	TNFRSF1A
	T0487	SELL
	T0488	MT-ND4
	T0489	NR3C1
	T0490	TPO
	T0491	PRSS1
	T0492	PTX3
	T0493	TAP1
	T0494	HSPD1
	T0495	CHI3L1
	T0496	SOX13
	T0497	BRCA2
	T0498	EGF
	T0499	MIR34A
	T0500	GAL
	T0501	SCT
	T0502	PMM2
	T0503	TNFSF11
	T0504	PRKCD
	T0505	IL6-AS1
	T0506	DDAH2
	T0507	MMP1
	T0508	GLI2
	T0509	LGALS3
	T0510	AIP
	T0511	NKX6-1
	T0512	SLC30A10
	T0513	CLU
	T0514	ACACB
	T0515	GSR
	T0516	CNDP1
	T0517	KRT18
	T0518	CNOT1
	T0519	SLPI
	T0520	ANXA5
	T0521	HSPA5
	T0522	LRP6
	T0523	GATA3
	T0524	FADS2
	T0525	ACADS
	T0526	TFRC
	T0527	SCARB1
	T0528	PTPN3
	T0529	CLCNKB
	T0530	DIO2
	T0531	BCHE
	T0532	ARL6
	T0533	SLC17A5
	T0534	MYH9
	T0535	H6PD
	T0536	ABCG1
	T0537	GAPDH
	T0538	BRAF
	T0539	IKBKB
	T0540	ELN
	T0541	BCL2
	T0542	NLRP3
	T0543	F8
	T0544	NRF1
	T0545	ARAP1
	T0546	SCD
	T0547	ST3GAL4
	T0548	ACHE
	T0549	SOST
	T0550	MMP8
	T0551	CD163
	T0552	GPX3
	T0553	BAIAP2L1
	T0554	CREB1
	T0555	PDE3B
	T0556	SLC22A1
	T0557	CALCA
	T0558	PNLIP
	T0559	UMOD
	T0560	ATF6
	T0561	CDK4
	T0562	TTC8
	T0563	CACNA1A
	T0564	LOC113687175
	T0565	LIPG
	T0566	CLEC16A
	T0567	SHC1
	T0568	NTS
	T0569	TF
	T0570	PDP1
	T0571	ADRA2A
	T0572	CPT1A
	T0573	TRIB3
	T0574	BBIP1
	T0575	MIR20A
	T0576	KLF14
	T0577	BLM
	T0578	FASLG
	T0579	ISL1
	T0580	PPY
	T0581	C4A
	T0582	SERPINA1
	T0583	TNNI3
	T0584	SIM1
	T0585	STX1A
	T0586	LOC110121472
	T0587	CS
	T0588	ANGPTL3
	T0589	MAGEL2
	T0590	SAG
	T0591	PDE5A
	T0592	TGIF1
	T0593	MT-ND5
	T0594	USF1
	T0595	P2RY12
	T0596	PGF
	T0597	TLR9
	T0598	LRBA
	T0599	FOXO3
	T0600	XRCC4
	T0601	MKKS
	T0602	GPBAR1
	T0603	CPT2
	T0604	ELANE
	T0605	FGF19
	T0606	ALOX5
	T0607	FABP3
	T0608	TLR3
	T0609	ADRB1
	T0610	CD34
	T0611	PTCH1
	T0612	TNFRSF25
	T0613	OGG1
	T0614	GJA1
	T0615	CASP9
	T0616	DDIT3
	T0617	G6PD
	T0618	SURF1
	T0619	PIK3CA
	T0620	ADAMTS9
	T0621	MT-ND6
	T0622	IL15
	T0623	CEP19
	T0624	PECAM1
	T0625	CBS
	T0626	ARG1
	T0627	MC3R
	T0628	LHX1
	T0629	XBP1
	T0630	BMP6
	T0631	SCAPER
	T0632	C1QTNF3
	T0633	SREBF2
	T0634	LPXN
	T0635	EP300
	T0636	RHO
	T0637	REG1A
	T0638	AP4B1-AS1
	T0639	SLC2A9
	T0640	KCTD15
	T0641	NOX1
	T0642	CYP21A2
	T0643	OAS1
	T0644	ATP2A2
	T0645	SIX3
	T0646	GNPDA2
	T0647	C11orf65
	T0648	NCF1
	T0649	PRKAB2
	T0650	NDN
	T0651	MYD88
	T0652	POLD1
	T0653	NPHS1
	T0654	SLC2A3
	T0655	GATA4
	T0656	FGF8
	T0657	PBX1
	T0658	BBS4
	T0659	PSMB8
	T0660	FASN
	T0661	MTCH2
	T0662	PTPRC
	T0663	PRSS2
	T0664	CRH
	T0665	MBL2
	T0666	MAPK1
	T0667	FN1
	T0668	BAZ1B
	T0669	MALAT1
	T0670	ICOSLG
	T0671	MT-TS2
	T0672	PTS
	T0673	SAA1
	T0674	UBE2E2
	T0675	GPR119
	T0676	STYX
	T0677	FABP5
	T0678	SH2B3
	T0679	DRD2
	T0680	PLIN2
	T0681	MSTN
	T0682	TRAF6
	T0683	RPS6KB1
	T0684	THADA
	T0685	TCF4
	T0686	HMG20A
	T0687	SELENOP
	T0688	MIR222
	T0689	MT-TQ
	T0690	CYP17A1
	T0691	GRB14
	T0692	SDHB
	T0693	OPRM1
	T0694	BBS10
	T0695	PAX6
	T0696	INSIG2
	T0697	MAPK10
	T0698	TLR2
	T0699	ENHO
	T0700	CD79A
	T0701	SLC9B1
	T0702	NR1H4
	T0703	SLC47A1
	T0704	NR1H3
	T0705	MT-TH
	T0706	CD4
	T0707	MKRN3
	T0708	ADA
	T0709	MIR144
	T0710	STK11
	T0711	NPC1
	T0712	CYP1A1
	T0713	CELA3B
	T0714	NODAL
	T0715	PBCA
	T0716	CRYAA
	T0717	LBP
	T0718	DLL1
	T0719	GFAP
	T0720	IL1A
	T0721	TBL2
	T0722	RUNX2
	T0723	MIR483
	T0724	HNF4G
	T0725	ANGPT1
	T0726	TIMP3
	T0727	LRP1
	T0728	MT-CO2
	T0729	BCL7B
	T0730	OGA
	T0731	CPA1
	T0732	MT-TW
	T0733	CD63
	T0734	DMXL2
	T0735	TFAP2B
	T0736	BBS7
	T0737	ZMPSTE24
	T0738	SIRT6
	T0739	PDK4
	T0740	PLA2G2A
	T0741	SELENOS
	T0742	PEX6
	T0743	ZIC2
	T0744	MIR210
	T0745	FKBP6
	T0746	FOXH1
	T0747	IRAK1
	T0748	CD28
	T0749	TGFBI
	T0750	NRG4
	T0751	DUSP2
	T0752	GAS5
	T0753	NPAP1
	T0754	PSMD9
	T0755	ABCG5
	T0756	SMAD4
	T0757	USP8
	T0758	SLC27A1
	T0759	IRS4
	T0760	MT-TF
	T0761	GTF2I
	T0762	PRKAG2
	T0763	MT-TS1
	T0764	NPC1L1
	T0765	LDLR
	T0766	CLIP2
	T0767	C1QTNF9
	T0768	ABCG8
	T0769	MT-CO3
	T0770	AGRP
	T0771	CFAP418
	T0772	PKHD1
	T0773	KCNJ10
	T0774	MIR221
	T0775	VTN
	T0776	RPS27A
	T0777	TSC1
	T0778	MSBP1
	T0779	SLC5A1
	T0780	CLCNKA
	T0781	PRKAR1A
	T0782	MIR125A
	T0783	IPW
	T0784	PER3
	T0785	NKX2-2
	T0786	CDON
	T0787	MST1
	T0788	SFRP5
	T0789	PKLR
	T0790	PRKCZ
	T0791	CHGA
	T0792	PAX2
	T0793	AZGP1
	T0794	SETX
	T0795	STX4
	T0796	PDGFB
	T0797	OCA2
	T0798	GPR35
	T0799	TERT
	T0800	EIF4H
	T0801	ARHGAP4
	T0802	SLC11A1
	T0803	PPIA
	T0804	GYS2
	T0805	GTF2IRD2
	T0806	VPS37D
	T0807	LMNB2
	T0808	FAS
	T0809	PTGS1
	T0810	MIR130A
	T0811	HLA-DMB
	T0812	NR0B2
	T0813	TGFB2
	T0814	LIMK1
	T0815	CARS1
	T0816	MLST8
	T0817	HLA-DMA
	T0818	KCNJ1
	T0819	CSN2
	T0820	TRB
	T0821	PLIN3
	T0822	SIRT2
	T0823	MIR181A2
	T0824	MKS1
	T0825	C1QTNF1
	T0826	IGF2-AS
	T0827	ANGPTL6
	T0828	MIR423
	T0829	DGAT1
	T0830	METRNL
	T0831	CD274
	T0832	MMP14
	T0833	SLC22A2
	T0834	IFT172
	T0835	APC
	T0836	STUB1
	T0837	HKDC1
	T0838	USH2A
	T0839	GAS1
	T0840	CD40
	T0841	GLO1
	T0842	ALOX12
	T0843	BBS12
	T0844	CRTC2
	T0845	SDCCAG8
	T0846	GLIS3-AS1
	T0847	PWRN1
	T0848	SNORD116-1
	T0849	SNORD115-1
	T0850	PWAR1
	T0851	MKRN3-AS1
	T0852	PLIN5
	T0853	TIMP2
	T0854	PDE11A
	T0855	GNRH1
	T0856	NR1D1
	T0857	EDNRA
	T0858	BBS5
	T0859	BBS9
	T0860	RFC2
	T0861	GTF2IRD1
	T0862	DNAJC30
	T0863	BUD23
	T0864	METTL27
	T0865	TMEM270
	T0866	LINC01370
	T0867	MNX1
	T0868	AFP
	T0869	PDE8B
	T0870	F5
	T0871	CTNS
	T0872	XDH
	T0873	MIR195
	T0874	KRAS
	T0875	ABCB4
	T0876	ITGAM
	T0877	AHI1-DT
	T0878	PPP1R3B
	T0879	IP6K1
	T0880	DISP1
	T0881	TYK2
	T0882	HAVCR1
	T0883	SLC5A4
	T0884	TRIM32
	T0885	MIR15A
	T0886	CCL3
	T0887	PNPLA6
	T0888	IL2RB
	T0889	NPHS2
	T0890	SLC6A14
	T0891	SUFU
	T0892	BRCA1
	T0893	EGFR
	T0894	GNAI2
	T0895	MLN
	T0896	TDGF1
	T0897	ERN1
	T0898	HLA-DPA1
	T0899	PROM1
	T0900	WDPCP
	T0901	ZBTB20
	T0902	OGT
	T0903	SLC16A11
	T0904	GOT2
	T0905	SATB2
	T0906	RTL1
	T0907	CYB5R4
	T0908	TKT
	T0909	SGK1
	T0910	HSPA4
	T0911	PF4
	T0912	PRKACA
	T0913	PCNT
	T0914	PARK7
	T0915	WFDC21P
	T0916	MIR206
	T0917	SMAD3
	T0918	C2CD4B
	T0919	GLRX5
	T0920	SLC12A1
	T0921	NOTCH2
	T0922	HSD11B2
	T0923	HARS1
	T0924	ELOVL5
	T0925	F7
	T0926	ELOVL6
	T0927	HMGA2
	T0928	LOC114803475
	T0929	CORIN
	T0930	MOG
	T0931	C2CD4A
	T0932	RETNLB
	T0933	NQO1
	T0934	CEP290
	T0935	CD38
	T0936	H2AC18
	T0937	PTGDS
	T0938	PLG
	T0939	PDZRN3-AS1
	T0940	FUZ
	T0941	OTX2
	T0942	BMP4
	T0943	APOL1
	T0944	KCNK16
	T0945	PIK3CG
	T0946	LOC111674472
	T0947	SEMA4D
	T0948	CCDC28B
	T0949	VANGL1
	T0950	POLR1C
	T0951	GHSR
	T0952	PALB2
	T0953	LOC111674475
	T0954	BSND
	T0955	CFB
	T0956	GSTT1
	T0957	PALLD
	T0958	RRM2B
	T0959	SLC6A4
	T0960	AHI1
	T0961	FGA
	T0962	DYRK1B
	T0963	CFH
	T0964	NGF
	T0965	MERTK
	T0966	MAPT
	T0967	TRPV1
	T0968	NKX6-2
	T0969	ITGA2B
	T0970	BMP7
	T0971	FOXM1
	T0972	FRDA2
	T0973	GRB10
	T0974	MIR181A1
	T0975	CASP3
	T0976	COMT
	T0977	PDE6A
	T0978	CD14
	T0979	LOC113633877
	T0980	ASTN2
	T0981	AFG3L2
	T0982	RDH12
	T0983	VANGL2
	T0984	CRY2
	T0985	ABCA4
	T0986	CD1D
	T0987	HLA-C
	T0988	CFP
	T0989	SLC29A1
	T0990	CFTR-AS1
	T0991	LOC113664106
	T0992	GK
	T0993	RBP3
	T0994	INCA1
	T0995	KCNQ1OT1
	T0996	ZDHHC24
	T0997	SRC
	T0998	PTH
	T0999	BAMBI
	T1000	CD44
	T1001	BTNL2
	T1002	GZMB
	T1003	ARMC5
	T1004	COQ4
	T1005	IMPG2
	T1006	CLTRN
	T1007	CHEK2
	T1008	LZTFL1
	T1009	IFT27
	T1010	PRRC2A
	T1011	NFKBIA
	T1012	GP1BA
	T1013	SI
	T1014	CNBP
	T1015	SIRT3
	T1016	MIR23A
	T1017	MIP
	T1018	AHR
	T1019	CD8A
	T1020	IL18BP
	T1021	AQP3
	T1022	ARNTL
	T1023	PRKG1
	T1024	EIF2S3
	T1025	MIR93
	T1026	SNORD116@
	T1027	ESR2
	T1028	KCNN2
	T1029	RPE65
	T1030	SLC16A13
	T1031	NR3C2
	T1032	ROBO1
	T1033	AQP7
	T1034	CDH23
	T1035	NOTCH3
	T1036	TNNT2
	T1037	CASP8
	T1038	BEST1
	T1039	MICA
	T1040	TFAM
	T1041	MIR22
	T1042	PRPF8
	T1043	CCR2
	T1044	CD1A
	T1045	TWNK
	T1046	FABP12
	T1047	CX3CR1
	T1048	CDK5RAP3
	T1049	AGTR2
	T1050	FTH1
	T1051	STAT5B
	T1052	CDH5
	T1053	TEK
	T1054	MT-TL2
	T1055	OFD1
	T1056	MIR200B
	T1057	ELMO1
	T1058	SP1
	T1059	IL13
	T1060	NAT2
	T1061	LDHA
	T1062	STRADA
	T1063	MET
	T1064	ATXN2
	T1065	AMH
	T1066	NPHP1
	T1067	MEF2A
	T1068	MRGPRX1
	T1069	CCKAR
	T1070	CALR
	T1071	NPTX2
	T1072	ZFAND3
	T1073	BRIP1
	T1074	ADAMTS13
	T1075	MIR199A1
	T1076	LOC108510657
	T1077	CAPN5
	T1078	ITGB2
	T1079	HESX1
	T1080	ITCH
	T1081	HBA2
	T1082	PAGR1
	T1083	BAD
	T1084	RPGR
	T1085	KIF7
	T1086	CASP1
	T1087	PROKR2
	T1088	NRP1
	T1089	HADH
	T1090	PSTPIP1
	T1091	MIR203A
	T1092	KIF1C
	T1093	TDP2
	T1094	CEP104
	T1095	LOC101927078
	T1096	TNFSF10
	T1097	TNFRSF10A
	T1098	TUG1
	T1099	ZNF513
	T1100	CD1E
	T1101	PDE4D
	T1102	GNAS-AS1
	T1103	STOX1
	T1104	MT-TV
	T1105	POLR3A
	T1106	CERKL
	T1107	RAC1
	T1108	EGR1
	T1109	MIR34C
	T1110	AQP5
	T1111	COL1A1
	T1112	MIR127
	T1113	MT-TT
	T1114	IL12B
	T1115	UBASH3A
	T1116	LIPE-AS1
	T1117	LOC101930071
	T1118	INSM2
	T1119	ERBB3
	T1120	GPR101
	T1121	CD1C
	T1122	MIR181B1
	T1123	LGR5
	T1124	CFI
	T1125	PRPF31
	T1126	FXYD2
	T1127	CA4
	T1128	NR2F2
	T1129	LIG4
	T1130	STIL
	T1131	CACNA1C
	T1132	MCF2L2
	T1133	LMF1
	T1134	FCGR2A
	T1135	KEAP1
	T1136	TUB
	T1137	RLBP1
	T1138	ADA2
	T1139	EYS
	T1140	MIR25
	T1141	MTX2
	T1142	ALDOB
	T1143	FCGR3B
	T1144	CISD1
	T1145	ITGA2
	T1146	AQP1
	T1147	MIR18A
	T1148	AQP10
	T1149	HLA-DRB3
	T1150	CYP11B2
	T1151	UFM1
	T1152	DDRGK1
	T1153	UFL1
	T1154	MAPK14
	T1155	L1CAM
	T1156	AXL
	T1157	IFT88
	T1158	CD1B
	T1159	SOX3
	T1160	REEP6
	T1161	MT-ATP8
	T1162	FOXA1
	T1163	COL2A1
	T1164	ENSA
	T1165	PKD1
	T1166	TULP1
	T1167	MT-ND2
	T1168	PDE6B
	T1169	NKX2-5
	T1170	ROM1
	T1171	ZFYVE26
	T1172	SDC3
	T1173	AQP4
	T1174	TBX21
	T1175	KLK3
	T1176	PRTN3
	T1177	ATF4
	T1178	MIR23B
	T1179	NBN
	T1180	BTC
	T1181	PLCD1
	T1182	ARNT2
	T1183	CRB1
	T1184	CANX
	T1185	AGBL5
	T1186	SERPINA3
	T1187	IMPDH1
	T1188	IL7R
	T1189	PRPH2
	T1190	ZNF408
	T1191	AQP12A
	T1192	RP1L1
	T1193	ADCY5
	T1194	MIR217
	T1195	NTF3
	T1196	CD55
	T1197	GCC1
	T1198	PKD2
	T1199	EIF2S1
	T1200	NUDC
	T1201	ITGB3
	T1202	KCNA2
	T1203	RABL3
	T1204	MIA2
	T1205	CSH1
	T1206	S100B
	T1207	TSC2
	T1208	CSF3
	T1209	CACNG2-DT
	T1210	CNGB1
	T1211	SERPINB7
	T1212	RBP1
	T1213	VPS33B
	T1214	MT-ND3
	T1215	RHOA
	T1216	AVPR1A
	T1217	ACLY
	T1218	ZNHIT3
	T1219	HK1
	T1220	GLDC
	T1221	MAFB
	T1222	MEG8
	T1223	MIR191
	T1224	PTRH2
	T1225	LRAT
	T1226	KIF11
	T1227	LOC109623489
	T1228	AQP11
	T1229	CCR6
	T1230	EIF2AK4
	T1231	RPH3A
	T1232	SIRT4
	T1233	ARHGEF18
	T1234	NR2E3
	T1235	DHX38
	T1236	PROX1
	T1237	MIR33A
	T1238	MATN4
	T1239	CRX
	T1240	IFT140
	T1241	AMACR
	T1242	IL7
	T1243	TP63
	T1244	TMEM18
	T1245	PANK2
	T1246	NSMCE2
	T1247	THY1
	T1248	BCL11A
	T1249	ARHGAP1
	T1250	NDUFS4
	T1251	MEST
	T1252	MIR181C
	T1253	PLA2G1B
	T1254	APOC1
	T1255	MIR216A
	T1256	DHDDS
	T1257	SNX19
	T1258	MIR518D
	T1259	TP53INP2
	T1260	NRL
	T1261	ATP6V0D1-DT
	T1262	KRBOX4
	T1263	MIR181B2
	T1264	MIR24-2
	T1265	CENPO
	T1266	PRKCQ
	T1267	KLKB1
	T1268	CACNA1D
	T1269	TSHR
	T1270	TOMM40
	T1271	DMPK
	T1272	FMR1
	T1273	GLA
	T1274	H19
	T1275	AXIN1
	T1276	MT-TI
	T1277	BMP3
	T1278	EPHB4
	T1279	PRPF6
	T1280	PRCD
	T1281	PRPF3
	T1282	GUCA1B
	T1283	SPATA7
	T1284	CLRN1
	T1285	DDHD2
	T1286	MT-TP
	T1287	GATA1
	T1288	KLHL7
	T1289	BACH2
	T1290	MIR20B
	T1291	SOCS4
	T1292	ARL3
	T1293	RP9
	T1294	KCTD1
	T1295	IDH3A
	T1296	MIR196A2
	T1297	POMGNT1
	T1298	MIR34B
	T1299	RP2
	T1300	MIR10B
	T1301	MT-TN
	T1302	MFN2
	T1303	WDR20
	T1304	TMPRSS6
	T1305	COL4A5
	T1306	MT-TA
	T1307	JUN
	T1308	OXTR
	T1309	CD59
	T1310	MTUS1
	T1311	CTSB
	T1312	TTC7A
	T1313	MIR19A
	T1314	KCNJ3
	T1315	LOC108251801
	T1316	ENG
	T1317	CNGA1
	T1318	SEMA4A
	T1319	RGR
	T1320	CDHR1
	T1321	FAM161A
	T1322	PCARE
	T1323	ACVR1B
	T1324	DEL17Q12
	T1325	MED13L
	T1326	R3HDML
	T1327	CSH2
	T1328	TMEM71
	T1329	KIAA1109
	T1330	SLC9A3
	T1331	SYT8
	T1332	GLUD1
	T1333	FANCC
	T1334	ACACA
	T1335	IDH3B
	T1336	CLPS
	T1337	NNAT
	T1338	POU5F1
	T1339	VIPAS39
	T1340	DNM1L
	T1341	MIAT
	T1342	SH2B1
	T1343	TTPA
	T1344	NLRP5
	T1345	GSC
	T1346	EXT2
	T1347	HLA-DOA
	T1348	SYVN1
	T1349	SLC22A3
	T1350	PEX10
	T1351	LOC108644431
	T1352	PDE6G
	T1353	KIAA1549
	T1354	FOXP1
	T1355	EDA2R
	T1356	FRMD3
	T1357	RBBP8
	T1358	POLG2
	T1359	JAK2
	T1360	PROK2
	T1361	GIMAP5
	T1362	CHAT
	T1363	SLC19A3
	T1364	GREM1
	T1365	TERC
	T1366	RECK
	T1367	ATP5MK
	T1368	STAT5A
	T1369	IL21
	T1370	ERO1B
	T1371	UROD
	T1372	SLC25A4
	T1373	MT-CYB
	T1374	HPSE
	T1375	HSPB1
	T1376	MIR10A
	T1377	EXOSC4
	T1378	PIK3CD
	T1379	IL5
	T1380	AVPR1B
	T1381	SARS2
	T1382	DRD4
	T1383	NEK2
	T1384	POLA1
	T1385	MAK
	T1386	PRPF4
	T1387	TOPORS
	T1388	SLC7A14
	T1389	SNRNP200
	T1390	FSCN2
	T1391	ARL2BP
	T1392	HGSNAT
	T1393	RP1
	T1394	KIZ
	T1395	MIR26B
	T1396	PSEN1
	T1397	STAT4
	T1398	GCLC
	T1399	SLC11A2
	T1400	TXN
	T1401	PIK3CB
	T1402	KCNN4
	T1403	SCG5
	T1404	GDNF
	T1405	SNHG6
	T1406	FANCE
	T1407	VIP
	T1408	HTR1A
	T1409	IARS1
	T1410	HDAC9
	T1411	MT-TY
	T1412	CD68
	T1413	KISS1R
	T1414	OPA1
	T1415	VWA2
	T1416	FFAR1
	T1417	ALOX5AP
	T1418	APOH
	T1419	SMC1A
	T1420	CCL11
	T1421	NGFR
	T1422	TRIM28
	T1423	SDC4
	T1424	AQP8
	T1425	SLIT2
	T1426	LOC101929710
	T1427	CASP7
	T1428	CLDN4
	T1429	WT1
	T1430	ZDHHC17
	T1431	BDKRB2
	T1432	LAT2
	T1433	TNFAIP3
	T1434	ABCC6
	T1435	CSF2
	T1436	KRT8
	T1437	RPGRIP1L
	T1438	CYP24A1
	T1439	NLRP1
	T1440	TRAFD1
	T1441	NOX4
	T1442	APP
	T1443	APOO
	T1444	NDUFV2
	T1445	KLF4
	T1446	SOX4
	T1447	PRDM16
	T1448	MIR106B
	T1449	AQP6
	T1450	CXCR4
	T1451	CFAP47
	T1452	UBR1
	T1453	NDUFS2
	T1454	RASGRF1
	T1455	SCN2A
	T1456	NTRK1
	T1457	EDA
	T1458	SIAE
	T1459	SLC19A1
	T1460	KDM4C
	T1461	HSPA1A
	T1462	IFT74
	T1463	ATP7B
	T1464	PSC
	T1465	HTR2C
	T1466	NOS1AP
	T1467	CNTF
	T1468	ENTPD1
	T1469	EIF2AK1
	T1470	EIF2B1
	T1471	SP3
	T1472	RTEL1
	T1473	CXCR3
	T1474	HLA-G
	T1475	KIF12
	T1476	SP6
	T1477	TREX1
	T1478	SNHG18
	T1479	SLC26A9
	T1480	FBP1
	T1481	IARS2
	T1482	CELIAC2
	T1483	CELIAC5
	T1484	CELIAC10
	T1485	CELIAC11
	T1486	CELIAC12
	T1487	CELIAC13
	T1488	CELIAC6
	T1489	CELIAC7
	T1490	CELIAC8
	T1491	CELIAC9
	T1492	IL4R
	T1493	AGPAT1
	T1494	IFNA1
	T1495	TRIM37
	T1496	FGB
	T1497	STAG2
	T1498	PTHLH
	T1499	MADCAM1
	T1500	TRH
	T1501	MIR124-1HG
	T1502	SEL1L
	T1503	IL23R
	T1504	FOXC2-AS1
	T1505	ATP6V1A
	T1506	ADD1
	T1507	AKR1B10
	T1508	PRF1
	T1509	HLA-DRA
	T1510	VEGFC
	T1511	MIR939
	T1512	TBX18
	T1513	CD46
	T1514	S100A9
	T1515	CXCR6
	T1516	PRKCA
	T1517	PSMA5
	T1518	MIR224
	T1519	DOCK8
	T1520	CUBN
	T1521	PPP1R15A
	T1522	NOTCH1
	T1523	NTRK2
	T1524	NDUFAF2
	T1525	CEBPA
	T1526	WRAP53
	T1527	CTSH
	T1528	PDGFRL
	T1529	AEBP1
	T1530	MSC
	T1531	HSP90AA1
	T1532	ITGB1
	T1533	NEGR1
	T1534	MMP13
	T1535	HTR2A
	T1536	WWTR1
	T1537	S100A8
	T1538	ADRA2C
	T1539	TGFBR2
	T1540	GHRH
	T1541	CCL4
	T1542	FAM50B
	T1543	COL4A4
	T1544	TGM2
	T1545	COL1A2
	T1546	WNT2B
	T1547	SETDB1
	T1548	ABHD11
	T1549	CHIT1
	T1550	SERPINF2
	T1551	GRP
	T1552	CLDN3
	T1553	PEX1
	T1554	TGFBR1
	T1555	HSPA1B
	T1556	USH1C
	T1557	FOXE1
	T1558	FANCA
	T1559	SPARC
	T1560	P2RX7
	T1561	SMAD2
	T1562	NKX2-1
	T1563	TNFRSF11A
	T1564	ABCD1
	T1565	TLR5
	T1566	CASP14
	T1567	ZNF23
	T1568	MGP
	T1569	XRCC1
	T1570	SAMHD1
	T1571	POC1A
	T1572	IL17F
	T1573	SORBS1
	T1574	REG3A
	T1575	ALPP
	T1576	ADH1B
	T1577	SBDS
	T1578	FOXP2
	T1579	MPZ
	T1580	CDK6
	T1581	ELMO2
	T1582	PEG10
	T1583	SLC9A1
	T1584	NTAN1
	T1585	CDK2
	T1586	NLRP7
	T1587	MAPK3
	T1588	TRPV4
	T1589	GPAT4
	T1590	UBD
	T1591	CNGB3
	T1592	KRTCAP3
	T1593	CFAP418-AS1
	T1594	ACTN4
	T1595	DRD5
	T1596	NLRP2
	T1597	DNAH8
	T1598	ACO1
	T1599	RET
	T1600	XYLT1
	T1601	BAX
	T1602	WDR11
	T1603	ADCY3
	T1604	DDC
	T1605	CDKN1B
	T1606	DUSP9
	T1607	C10orf67
	T1608	LIF
	T1609	ADAR
	T1610	EFEMP1
	T1611	CEBPB
	T1612	TCF7
	T1613	SMURF1
	T1614	DCD
	T1615	FLVCR1
	T1616	FOXRED1
	T1617	SMPD4
	T1618	TSC22D1
	T1619	LEPROT
	T1620	ADCY10
	T1621	PDCD1LG2
	T1622	DGKB
	T1623	SLC2A10
	T1624	DCN
	T1625	DNMT3L
	T1626	ZNF331
	T1627	PEG3
	T1628	KHDC3L
	T1629	ZNF57
	T1630	SVOPL
	T1631	ZC2HC1B
	T1632	PARD6G-AS1
	T1633	GBA
	T1634	PLAUR
	T1635	ZFAT
	T1636	ZPR1
	T1637	TNFRSF18
	T1638	ETS1
	T1639	CYCS
	T1640	MIR146B
	T1641	ADRA2B
	T1642	DPP6
	T1643	HBZ
	T1644	TMEM67
	T1645	RNLS
	T1646	CEACAM3
	T1647	ANXA2
	T1648	SCN9A
	T1649	NR5A1
	T1650	RAF1
	T1651	RXRA
	T1652	MAOA
	T1653	NEAT1
	T1654	ERBB2
	T1655	PSMB9
	T1656	RNASEH2A
	T1657	IL10RA
	T1658	TCF20
	T1659	BSG
	T1660	PON3
	T1661	PCOS1
	T1662	AOMS1
	T1663	DIANPH
	T1664	HSPA1L
	T1665	MIR182
	T1666	RELA
	T1667	CD226
	T1668	ANKRD23
	T1669	IL18R1
	T1670	IFNGR1
	T1671	FUT6
	T1672	GPR161
	T1673	CXCL9
	T1674	CIITA
	T1675	DLG4
	T1676	DKK1
	T1677	GPAT3
	T1678	GSTM3
	T1679	LIPA
	T1680	EDNRB
	T1681	ABCG2
	T1682	CD86
	T1683	MIR486-1
	T1684	RNASEH2B
	T1685	FST
	T1686	NDUFS7
	T1687	CHASERR
	T1688	CASQ1
	T1689	NPY2R
	T1690	HPX
	T1691	MIR24-1
	T1692	MLNR
	T1693	DGAT2
	T1694	COASY
	T1695	CYP2R1
	T1696	CEACAM6
	T1697	NDUFS1
	T1698	BECN1
	T1699	PLAU
	T1700	IFNB1
	T1701	MED1
	T1702	NPHP3
	T1703	SLC35C2
	T1704	COL8A1
	T1705	ARMS2
	T1706	OCRL
	T1707	ENO2
	T1708	TAC1
	T1709	NSD1
	T1710	LOX
	T1711	PSMA6
	T1712	PEE1
	T1713	LOC109504725
	T1714	PEE2
	T1715	PEE3
	T1716	PAX8
	T1717	LHX4
	T1718	MAP3K1
	T1719	HLA-DQA2
	T1720	GGCT
	T1721	DACT1
	T1722	SYP
	T1723	XYLT2
	T1724	HCRT
	T1725	CISD3
	T1726	PGR
	T1727	RGS1
	T1728	DNAJB11
	T1729	GPS2
	T1730	HLA-DRB5
	T1731	TNMD
	T1732	ERBB4
	T1733	NRXN1
	T1734	MIR204
	T1735	JAG1
	T1736	TNFRSF14
	T1737	FTL
	T1738	NPM1
	T1739	EPHX2
	T1740	NDP
	T1741	MIR30A
	T1742	GRN
	T1743	HGH1
	T1744	AIF1
	T1745	SLC6A2
	T1746	TRPM8
	T1747	MMP7
	T1748	LPP
	T1749	FLT4
	T1750	BTD
	T1751	LEMD3
	T1752	CTC1
	T1753	HBEGF
	T1754	IREB2
	T1755	PTPN11
	T1756	MIR9-1
	T1757	IL18RAP
	T1758	AKT3
	T1759	FCGR3A
	T1760	ARNT
	T1761	ACAD9
	T1762	GPAM
	T1763	PTPRD
	T1764	RNASEH2C
	T1765	GZMH
	T1766	C1R
	T1767	FEN1
	T1768	TMTC1
	T1769	GALNT2
	T1770	DARS2
	T1771	FGF1
	T1772	FCGRT
	T1773	TEMPS
	T1774	SLC26A4
	T1775	DCTN4
	T1776	STAR
	T1777	P4HA2
	T1778	KCNJ8
	T1779	LOC107133510
	T1780	CDH1
	T1781	HOXD13
	T1782	CNTNAP2
	T1783	ABCC1
	T1784	AGMO
	T1785	NDUFV1
	T1786	SLC46A1
	T1787	MECP2
	T1788	PMP22
	T1789	MIR27B
	T1790	IL27
	T1791	FUT2
	T1792	SPTBN2
	T1793	CLOCK
	T1794	PRKN
	T1795	ART1
	T1796	LCT
	T1797	SLC5A5
	T1798	TNFRSF6B
	T1799	MIR142
	T1800	GAS6
	T1801	JAK1
	T1802	IGFBP4
	T1803	KCNH2
	T1804	DLC1
	T1805	CD69
	T1806	MIR196A1
	T1807	CA2
	T1808	TJP1
	T1809	LOC111365141
	T1810	NDUFA1
	T1811	NDUFB3
	T1812	F13A1
	T1813	PEPD
	T1814	NUCB2
	T1815	ADCYAP1
	T1816	ASIP
	T1817	HRAS
	T1818	KIR2DL2
	T1819	STEAP3
	T1820	NANOG
	T1821	NES
	T1822	SLC16A2
	T1823	ATRIP
	T1824	ERVK-18
	T1825	LOC110806262
	T1826	BIRC5
	T1827	POSTN
	T1828	SYK
	T1829	SNCA
	T1830	CXCR1
	T1831	ABCB7
	T1832	TIMP4
	T1833	SLC37A4
	T1834	UNC13A
	T1835	CLDN9
	T1836	MME
	T1837	NF1
	T1838	NDUFS3
	T1839	SRP54
	T1840	CDIN1
	T1841	CMA1
	T1842	COL4A1
	T1843	CGA
	T1844	CCND1
	T1845	DEFB1
	T1846	PC
	T1847	ELP1
	T1848	CDKN1A
	T1849	OPTN
	T1850	SMAD7
	T1851	ESRRA
	T1852	EBF3
	T1853	NAFLD1
	T1854	GDF1
	T1855	FURIN
	T1856	GYG1
	T1857	GLUL
	T1858	TBL1X
	T1859	FZD4
	T1860	NPY1R
	T1861	NFKBIL1
	T1862	C1QTNF6
	T1863	KLF7
	T1864	CPEB2-DT
	T1865	CX3CL1
	T1866	IL12A
	T1867	TYMP
	T1868	PGM1
	T1869	CCND2
	T1870	NOTCH4
	T1871	NPPC
	T1872	EFNB2
	T1873	HSP90B1
	T1874	MT-RNR1
	T1875	NKX2-4
	T1876	DST
	T1877	DMD
	T1878	ALAS2
	T1879	SSTR2
	T1880	CAPN15
	T1881	MYC
	T1882	LPIN2
	T1883	CYP7A1
	T1884	MAP2K1
	T1885	CISH
	T1886	RASGRP1
	T1887	MTRR
	T1888	C1S
	T1889	PHLPP1
	T1890	XRCC6
	T1891	MICB
	T1892	DIO3
	T1893	MEF2C
	T1894	FUS
	T1895	IL23A
	T1896	PROS1
	T1897	ITGA1
	T1898	AOPEP
	T1899	LARS2
	T1900	ZMIZ1
	T1901	NR1I2
	T1902	TRPM3
	T1903	PTGIS
	T1904	AOC1
	T1905	DKC1
	T1906	NHP2
	T1907	TINF2
	T1908	NUBPL
	T1909	NOP10
	T1910	DNAJC21
	T1911	PLA2G4A
	T1912	TTC26
	T1913	TGFA
	T1914	RUNX1
	T1915	PIEZO1
	T1916	GSK3A
	T1917	FN3K
	T1918	PASK
	T1919	ADORA1
	T1920	CELSR2
	T1921	ICOS
	T1922	SOCS2
	T1923	HTRA1
	T1924	EXOSC2
	T1925	CSN1S1
	T1926	CSF1
	T1927	LOC106099062
	T1928	CMKLR1
	T1929	TGFB3
	T1930	TSPAN12
	T1931	PROC
	T1932	DNMT1
	T1933	NCS1
	T1934	NEK8
	T1935	SERPINA6
	T1936	EZR
	T1937	MAF
	T1938	NDUFA6
	T1939	NDUFS6
	T1940	IGFBP6
	T1941	TTN
	T1942	MIR29B1
	T1943	FAAH
	T1944	ENPP2
	T1945	MIR15B
	T1946	SLC35A5
	T1947	SLC15A5
	T1948	ARL15
	T1949	IL9
	T1950	MCL1
	T1951	LOC110006319
	T1952	ELAVL1
	T1953	MSR1
	T1954	LTF
	T1955	ADH1C
	T1956	ZFP69
	T1957	CTSD
	T1958	GFPT2
	T1959	SLC16A1
	T1960	AUTS2
	T1961	HOTAIR
	T1962	CD80
	T1963	NFAT5
	T1964	CYP2J2
	T1965	TNXB
	T1966	CD3E
	T1967	IL22
	T1968	KIT
	T1969	VCP
	T1970	SLC22A4
	T1971	COX5A
	T1972	CNDP2
	T1973	IL12RB2
	T1974	CRHR1
	T1975	GRID1
	T1976	MIR342
	T1977	SULT1A3
	T1978	NUDT6
	T1979	PDGFA
	T1980	TGFBR3
	T1981	LYVE1
	T1982	PCNA
	T1983	S100A12
	T1984	S100A4
	T1985	MMP10
	T1986	NCAM1
	T1987	PIK3R3
	T1988	HPE1
	T1989	TNFSF12
	T1990	ANK1
	T1991	GP6
	T1992	IRF5
	T1993	MGMT
	T1994	ATP13A2
	T1995	MIOX
	T1996	TPH2
	T1997	MMP12
[truncated: 2,344 more rows]
