# Supplementary material for: Exploring the mechanism of active components from ginseng to manage diabetes mellitus based on network pharmacology and molecular docking
Source: Sci Rep. 2023 Jan 16;13:793. doi: 10.1038/s41598-023-27540-4 (PMC9842641; doi:10.1038/s41598-023-27540-4)
Supplement: Supplementary file 5 — Supplementary Table S3. [file 41598_2023_27540_MOESM5_ESM.xlsx]

## Sheet: Supplementary Table 3
	Table legend
	Supplementary Table 3. The information of specific intersection targets.
	Target ID	Target name
	T01	STAT3
	T02	PTAFR
	T03	IL2
	T04	VEGFA
	T05	FGF1
	T06	FGF2
	T07	HPSE
	T08	RORC
	T09	ATP1A1
	T10	PSEN2
	T11	LGALS3
	T12	HSD11B2
	T13	TYMS
	T14	HSP90AA1
	T15	SLC5A2
	T16	PTPN1
	T17	CYP2C19
	T18	AR
	T19	SLC6A2
	T20	SLC6A4
	T21	ACHE
	T22	CYP19A1
	T23	ESR1
	T24	HSD11B1
	T25	ATP12A
	T26	HMGCR
	T27	NR1H3
	T28	NPC1L1
	T29	PTGS2
	T30	CYP17A1
	T31	VDR
	T32	PDE10A
	T33	BACE1
	T34	BCL2L1
	T35	HDAC6
	T36	HDAC1
	T37	PCNA
	T38	MET
	T39	MTOR
	T40	F2
	T41	MAP2K1
	T42	SLC29A1
	T43	MAPK8
	T44	AGTR1
	T45	SLC5A1
	T46	ADORA1
	T47	S1PR1
	T48	CDK1
	T49	F7
	T50	AGTR2
	T51	ALDH2
	T52	MMP9
	T53	EGFR
	T54	S1PR3
	T55	PRF1
	T56	HDAC4
	T57	AURKA
	T58	CSF1R
	T59	SYK
	T60	NR3C1
	T61	ALK
	T62	PIK3CA
	T63	MAPK14
	T64	SIRT2
	T65	MCHR1
	T66	MAOA
	T67	MAPK1
	T68	PIK3CD
	T69	PIK3CB
	T70	PIK3CG
	T71	GLI1
	T72	GLRA1
	T73	JUN
	T74	PTPA
	T75	PRKCA
	T76	METAP2
	T77	KDR
	T78	TLR9
	T79	HTR2B
	T80	ADRA2A
	T81	ADRA2C
	T82	ADRA2B
	T83	DRD1
	T84	DRD2
	T85	ADRA1D
	T86	HTR2A
	T87	BCHE
	T88	NR1I3
	T89	UGT2B7
	T90	BAX
	T91	TNF
	T92	CASP3
	T93	NFKBIA
	T94	IL1B
	T95	CASP1
	T96	IFNG
	T97	ADCYAP1
	T98	MAP2K4
	T99	SLC2A4
	T100	NR3C2
	T101	NCOA2
