# Supplementary material for: Exploring the mechanism of active components from ginseng to manage diabetes mellitus based on network pharmacology and molecular docking
Source: Sci Rep. 2023 Jan 16;13:793. doi: 10.1038/s41598-023-27540-4 (PMC9842641; doi:10.1038/s41598-023-27540-4)
Supplement: Supplementary file 6 — Supplementary Table S4. [file 41598_2023_27540_MOESM6_ESM.xlsx]

## Sheet: Supplementary Table 4
	Table legend
	Supplementary Table 4. The information of GO enrichment analysis.
	ONTOLOGY	ID	Description	GeneRatio	BgRatio	pvalue	p.adjust	qvalue	geneID	Count
	BP	GO:0071902	positive regulation of protein serine/threonine kinase activity	24/101	334/18670	1.52205e-20	3.25542e-17	1.53069e-17	VEGFA/FGF1/FGF2/PTPN1/MAP2K1/ADORA1/CDK1/EGFR/CSF1R/SYK/ALK/MAPK14/MAPK1/PIK3CB/PIK3CG/TLR9/HTR2B/ADRA2A/ADRA2B/HTR2A/TNF/IL1B/IFNG/MAP2K4	24
	BP	GO:0043406	positive regulation of MAP kinase activity	22/101	258/18670	1.77552e-20	3.25542e-17	1.53069e-17	VEGFA/FGF1/FGF2/PTPN1/MAP2K1/ADORA1/CDK1/EGFR/SYK/ALK/MAPK14/MAPK1/PIK3CB/PIK3CG/TLR9/HTR2B/ADRA2A/ADRA2B/HTR2A/TNF/IL1B/MAP2K4	22
	BP	GO:0043405	regulation of MAP kinase activity	23/101	337/18670	3.37084e-19	4.12029e-16	1.93734e-16	VEGFA/FGF1/FGF2/PTPN1/HMGCR/MAP2K1/ADORA1/CDK1/EGFR/SYK/ALK/MAPK14/MAPK1/PIK3CB/PIK3CG/TLR9/HTR2B/ADRA2A/ADRA2B/HTR2A/TNF/IL1B/MAP2K4	23
	BP	GO:0032147	activation of protein kinase activity	22/101	333/18670	4.42362e-18	4.05536e-15	1.90681e-15	VEGFA/FGF1/FGF2/PTPN1/MTOR/MAP2K1/ADORA1/CDK1/EGFR/SYK/ALK/PIK3CA/MAPK14/MAPK1/PIK3CB/ADRA2A/ADRA2C/ADRA2B/DRD2/TNF/IL1B/MAP2K4	22
	BP	GO:0048545	response to steroid hormone	23/101	383/18670	5.82436e-18	4.27159e-15	2.00849e-15	PTAFR/RORC/ATP1A1/HSD11B2/TYMS/AR/ESR1/NR1H3/PTGS2/VDR/HDAC6/HDAC1/PCNA/AGTR2/EGFR/NR3C1/BCHE/NR1I3/TNF/CASP3/ADCYAP1/NR3C2/NCOA2	23
	BP	GO:0003018	vascular process in circulatory system	16/101	175/18670	1.4203e-15	6.65683e-13	3.13002e-13	PTAFR/VEGFA/SLC6A4/HMGCR/PTGS2/AGTR1/ADORA1/AGTR2/EGFR/HTR2B/ADRA2A/ADRA2C/ADRA2B/DRD1/HTR2A/ADCYAP1	16
	BP	GO:0035296	regulation of tube diameter	15/101	143/18670	1.46999e-15	6.65683e-13	3.13002e-13	PTAFR/SLC6A4/HMGCR/PTGS2/AGTR1/ADORA1/AGTR2/EGFR/HTR2B/ADRA2A/ADRA2C/ADRA2B/DRD1/HTR2A/ADCYAP1	15
	BP	GO:0097746	regulation of blood vessel diameter	15/101	143/18670	1.46999e-15	6.65683e-13	3.13002e-13	PTAFR/SLC6A4/HMGCR/PTGS2/AGTR1/ADORA1/AGTR2/EGFR/HTR2B/ADRA2A/ADRA2C/ADRA2B/DRD1/HTR2A/ADCYAP1	15
	BP	GO:0035150	regulation of tube size	15/101	144/18670	1.6338e-15	6.65683e-13	3.13002e-13	PTAFR/SLC6A4/HMGCR/PTGS2/AGTR1/ADORA1/AGTR2/EGFR/HTR2B/ADRA2A/ADRA2C/ADRA2B/DRD1/HTR2A/ADCYAP1	15
	BP	GO:0043491	protein kinase B signaling	18/101	269/18670	5.1888e-15	1.90273e-12	8.94659e-13	FGF1/FGF2/HPSE/HSP90AA1/ESR1/MET/MTOR/F7/EGFR/PIK3CA/SIRT2/PIK3CD/PIK3CB/PIK3CG/KDR/DRD2/TNF/IL1B	18
	BP	GO:2000377	regulation of reactive oxygen species metabolic process	16/101	195/18670	7.92763e-15	2.64278e-12	1.24263e-12	STAT3/HSP90AA1/PTGS2/HDAC6/MTOR/F2/AGTR1/AGTR2/EGFR/HDAC4/SYK/MAPK14/SIRT2/TNF/IL1B/IFNG	16
	BP	GO:2000379	positive regulation of reactive oxygen species metabolic process	13/101	102/18670	9.63936e-15	2.94563e-12	1.38502e-12	HSP90AA1/PTGS2/MTOR/F2/AGTR1/AGTR2/EGFR/HDAC4/SYK/MAPK14/TNF/IL1B/IFNG	13
	BP	GO:0033002	muscle cell proliferation	17/101	239/18670	1.15798e-14	3.26639e-12	1.53584e-12	STAT3/PTAFR/FGF2/HMGCR/PTGS2/MTOR/S1PR1/CDK1/MMP9/EGFR/HDAC4/MAPK14/MAPK1/GLI1/JUN/TNF/IFNG	17
	BP	GO:0097756	negative regulation of blood vessel diameter	12/101	84/18670	2.62656e-14	6.8797e-12	3.23481e-12	PTAFR/SLC6A4/HMGCR/PTGS2/AGTR1/ADORA1/EGFR/HTR2B/ADRA2A/ADRA2C/ADRA2B/HTR2A	12
	BP	GO:0018105	peptidyl-serine phosphorylation	18/101	299/18670	3.24977e-14	7.94461e-12	3.73553e-12	VEGFA/HSP90AA1/PTGS2/HDAC6/MTOR/MAPK8/CDK1/EGFR/AURKA/SYK/PIK3CA/MAPK14/MAPK1/PRKCA/DRD1/BAX/TNF/IFNG	18
	BP	GO:0019216	regulation of lipid metabolic process	20/101	410/18670	5.62258e-14	1.28863e-11	6.05907e-12	FGF1/FGF2/RORC/ATP1A1/HMGCR/NR1H3/PTGS2/VDR/MTOR/F2/AGTR1/ADORA1/PIK3CG/HTR2B/ADRA2A/HTR2A/TNF/IL1B/IFNG/NCOA2	20
	BP	GO:0000187	activation of MAPK activity	14/101	152/18670	8.5501e-14	1.84431e-11	8.67187e-12	FGF1/FGF2/PTPN1/MAP2K1/CDK1/SYK/ALK/MAPK14/MAPK1/PIK3CB/ADRA2B/TNF/IL1B/MAP2K4	14
	BP	GO:0018209	peptidyl-serine modification	18/101	322/18670	1.16144e-13	2.36612e-11	1.11254e-11	VEGFA/HSP90AA1/PTGS2/HDAC6/MTOR/MAPK8/CDK1/EGFR/AURKA/SYK/PIK3CA/MAPK14/MAPK1/PRKCA/DRD1/BAX/TNF/IFNG	18
	BP	GO:0048871	multicellular organismal homeostasis	21/101	486/18670	1.30095e-13	2.51084e-11	1.18059e-11	STAT3/VEGFA/ACHE/NR1H3/PTGS2/MET/ADORA1/S1PR1/EGFR/CSF1R/SYK/PIK3CA/PRKCA/TLR9/DRD1/DRD2/HTR2A/BAX/TNF/IL1B/ADCYAP1	21
	BP	GO:0048732	gland development	20/101	434/18670	1.62785e-13	2.84254e-11	1.33655e-11	VEGFA/TYMS/AR/CYP19A1/ESR1/VDR/PCNA/MET/MAP2K1/EGFR/AURKA/CSF1R/PIK3CA/MAPK1/GLI1/JUN/DRD2/BAX/TNF/ADCYAP1	20
	BP	GO:0050673	epithelial cell proliferation	20/101	434/18670	1.62785e-13	2.84254e-11	1.33655e-11	STAT3/VEGFA/FGF1/FGF2/AR/ESR1/VDR/MTOR/MAP2K1/AGTR1/EGFR/MAPK1/PIK3CB/GLI1/JUN/PRKCA/KDR/HTR2B/BAX/TNF	20
	BP	GO:0002791	regulation of peptide secretion	21/101	500/18670	2.25541e-13	3.75935e-11	1.76763e-11	IL2/ACHE/HMGCR/NR1H3/ADORA1/AGTR2/EGFR/CSF1R/SYK/MAPK14/PRKCA/TLR9/HTR2B/ADRA2A/ADRA2C/DRD2/TNF/IL1B/CASP1/IFNG/ADCYAP1	21
	BP	GO:0048511	rhythmic process	17/101	295/18670	3.6497e-13	5.81889e-11	2.73602e-11	RORC/TYMS/SLC6A4/ESR1/NR1H3/HDAC1/PCNA/MTOR/MAPK8/ADORA1/CDK1/F7/EGFR/JUN/DRD2/CASP3/NCOA2	17
	BP	GO:0051897	positive regulation of protein kinase B signaling	14/101	176/18670	6.53447e-13	9.98413e-11	4.6945e-11	FGF1/FGF2/HPSE/HSP90AA1/ESR1/MET/MTOR/F7/EGFR/PIK3CA/PIK3CD/PIK3CB/PIK3CG/TNF	14
	BP	GO:0003012	muscle system process	20/101	472/18670	7.70527e-13	1.11285e-10	5.2326e-11	PTAFR/ATP1A1/PTGS2/MTOR/ADORA1/AGTR2/HDAC4/PIK3CA/PIK3CG/GLRA1/PRKCA/HTR2B/ADRA2A/ADRA2C/ADRA2B/DRD1/DRD2/HTR2A/IL1B/MAP2K4	20
	BP	GO:0015850	organic hydroxy compound transport	16/101	262/18670	7.89043e-13	1.11285e-10	5.2326e-11	SLC6A2/SLC6A4/CYP19A1/NR1H3/NPC1L1/AGTR1/AGTR2/SYK/ADRA2A/ADRA2C/ADRA2B/DRD1/DRD2/HTR2A/NFKBIA/NCOA2	16
	BP	GO:0018108	peptidyl-tyrosine phosphorylation	18/101	363/18670	8.91005e-13	1.21012e-10	5.68993e-11	STAT3/IL2/VEGFA/PTPN1/MET/MTOR/MAP2K1/ADORA1/EGFR/CSF1R/SYK/ALK/KDR/ADRA2A/HTR2A/TNF/IFNG/MAP2K4	18
	BP	GO:0048015	phosphatidylinositol-mediated signaling	14/101	181/18670	9.60616e-13	1.25806e-10	5.91537e-11	PTAFR/F2/EGFR/CSF1R/PIK3CA/SIRT2/MAPK1/PIK3CD/PIK3CB/PIK3CG/KDR/HTR2B/HTR2A/TNF	14
	BP	GO:0018212	peptidyl-tyrosine modification	18/101	366/18670	1.02375e-12	1.29451e-10	6.08675e-11	STAT3/IL2/VEGFA/PTPN1/MET/MTOR/MAP2K1/ADORA1/EGFR/CSF1R/SYK/ALK/KDR/ADRA2A/HTR2A/TNF/IFNG/MAP2K4	18
	BP	GO:0045834	positive regulation of lipid metabolic process	13/101	146/18670	1.0773e-12	1.31682e-10	6.19165e-11	FGF1/FGF2/NR1H3/PTGS2/MTOR/F2/AGTR1/ADORA1/HTR2B/HTR2A/TNF/IL1B/IFNG	13
	BP	GO:0070371	ERK1 and ERK2 cascade	17/101	317/18670	1.1656e-12	1.37879e-10	6.48303e-11	FGF2/PTPN1/HMGCR/MAP2K1/EGFR/CSF1R/SYK/MAPK1/JUN/PRKCA/KDR/HTR2B/DRD2/HTR2A/TNF/IL1B/ADCYAP1	17
	BP	GO:0048017	inositol lipid-mediated signaling	14/101	184/18670	1.20374e-12	1.37941e-10	6.48595e-11	PTAFR/F2/EGFR/CSF1R/PIK3CA/SIRT2/MAPK1/PIK3CD/PIK3CB/PIK3CG/KDR/HTR2B/HTR2A/TNF	14
	BP	GO:0035690	cellular response to drug	19/101	433/18670	1.6784e-12	1.86506e-10	8.76946e-11	PTAFR/PTGS2/HDAC6/PCNA/MET/CDK1/AGTR2/EGFR/NR3C1/ALK/MAPK1/GLRA1/KDR/HTR2B/DRD1/DRD2/HTR2A/TNF/IL1B	19
	BP	GO:0019932	second-messenger-mediated signaling	19/101	439/18670	2.13686e-12	2.30467e-10	1.08365e-10	VEGFA/PDE10A/MTOR/AGTR1/AGTR2/EGFR/HDAC4/SYK/PRKCA/KDR/HTR2B/ADRA2A/ADRA2C/ADRA2B/DRD1/DRD2/ADRA1D/TNF/ADCYAP1	19
	BP	GO:0008202	steroid metabolic process	17/101	331/18670	2.33114e-12	2.44237e-10	1.14839e-10	FGF1/RORC/ATP1A1/HSD11B2/CYP2C19/CYP19A1/ESR1/HSD11B1/HMGCR/NPC1L1/CYP17A1/VDR/AGTR1/UGT2B7/TNF/IL1B/IFNG	17
	BP	GO:0072593	reactive oxygen species metabolic process	16/101	284/18670	2.70371e-12	2.75403e-10	1.29494e-10	STAT3/HSP90AA1/PTGS2/HDAC6/MTOR/F2/AGTR1/AGTR2/EGFR/HDAC4/SYK/MAPK14/SIRT2/TNF/IL1B/IFNG	16
	BP	GO:0051896	regulation of protein kinase B signaling	15/101	244/18670	3.94976e-12	3.91453e-10	1.8406e-10	FGF1/FGF2/HPSE/HSP90AA1/ESR1/MET/MTOR/F7/EGFR/PIK3CA/PIK3CD/PIK3CB/PIK3CG/DRD2/TNF	15
	BP	GO:0070372	regulation of ERK1 and ERK2 cascade	16/101	300/18670	6.20588e-12	5.98868e-10	2.81586e-10	FGF2/PTPN1/HMGCR/MAP2K1/EGFR/CSF1R/SYK/JUN/PRKCA/KDR/HTR2B/DRD2/HTR2A/TNF/IL1B/ADCYAP1	16
	BP	GO:0007623	circadian rhythm	14/101	208/18670	6.40099e-12	6.01857e-10	2.82991e-10	RORC/TYMS/SLC6A4/NR1H3/HDAC1/MTOR/MAPK8/ADORA1/CDK1/F7/EGFR/JUN/DRD2/NCOA2	14
	BP	GO:0048661	positive regulation of smooth muscle cell proliferation	11/101	101/18670	7.06277e-12	6.3593e-10	2.99012e-10	PTAFR/FGF2/HMGCR/PTGS2/MTOR/S1PR1/MMP9/EGFR/HDAC4/JUN/TNF	11
	BP	GO:0001505	regulation of neurotransmitter levels	17/101	355/18670	7.11021e-12	6.3593e-10	2.99012e-10	HSP90AA1/SLC6A2/SLC6A4/ACHE/PTGS2/BACE1/MTOR/SLC29A1/AGTR2/MAOA/DRD1/DRD2/HTR2A/BCHE/TNF/IL1B/IFNG	17
	BP	GO:0009612	response to mechanical stimulus	14/101	210/18670	7.28637e-12	6.3617e-10	2.99125e-10	ATP1A1/PTGS2/BACE1/MAPK8/EGFR/HDAC4/MAPK14/JUN/DRD2/HTR2A/NFKBIA/IL1B/CASP1/MAP2K4	14
	BP	GO:0050708	regulation of protein secretion	19/101	472/18670	7.56785e-12	6.45379e-10	3.03455e-10	IL2/ACHE/HMGCR/NR1H3/AGTR2/EGFR/CSF1R/SYK/MAPK14/PRKCA/TLR9/HTR2B/ADRA2A/ADRA2C/DRD2/TNF/IL1B/CASP1/IFNG	19
	BP	GO:0007187	G protein-coupled receptor signaling pathway, coupled to cyclic nucleotide second messenger	15/101	256/18670	7.8649e-12	6.55468e-10	3.08199e-10	ADORA1/S1PR1/AGTR2/S1PR3/MCHR1/PRKCA/HTR2B/ADRA2A/ADRA2C/ADRA2B/DRD1/DRD2/ADRA1D/HTR2A/ADCYAP1	15
	BP	GO:0001659	temperature homeostasis	13/101	173/18670	9.48237e-12	7.70702e-10	3.62381e-10	STAT3/VEGFA/ACHE/NR1H3/PTGS2/ADORA1/SYK/DRD1/DRD2/HTR2A/TNF/IL1B/ADCYAP1	13
	BP	GO:0042310	vasoconstriction	10/101	76/18670	9.66793e-12	7.70702e-10	3.62381e-10	PTAFR/SLC6A4/PTGS2/AGTR1/EGFR/HTR2B/ADRA2A/ADRA2C/ADRA2B/HTR2A	10
	BP	GO:0051047	positive regulation of secretion	18/101	428/18670	1.39704e-11	1.08999e-09	5.12509e-10	PTAFR/IL2/SLC6A4/ACHE/CYP19A1/ADORA1/AGTR2/EGFR/CSF1R/SYK/MAPK14/HTR2B/DRD2/TNF/IL1B/CASP1/IFNG/ADCYAP1	18
	BP	GO:0044706	multi-multicellular organism process	14/101	222/18670	1.54217e-11	1.17815e-09	5.53963e-10	PTAFR/HSD11B2/AR/SLC6A4/ESR1/PTGS2/VDR/MTOR/MMP9/MAPK1/ADRA2C/ADRA2B/IL1B/ADCYAP1	14
	BP	GO:0050727	regulation of inflammatory response	17/101	374/18670	1.62149e-11	1.21347e-09	5.7057e-10	IL2/CYP19A1/ESR1/NR1H3/PTGS2/F2/AGTR1/ADORA1/MMP9/EGFR/MAPK14/PIK3CG/TLR9/TNF/NFKBIA/IL1B/ADCYAP1	17
	BP	GO:0051384	response to glucocorticoid	12/101	146/18670	2.17492e-11	1.59509e-09	7.50005e-10	PTAFR/HSD11B2/TYMS/PTGS2/PCNA/AGTR2/EGFR/NR3C1/BCHE/TNF/CASP3/ADCYAP1	12
	BP	GO:0046677	response to antibiotic	16/101	327/18670	2.26749e-11	1.63037e-09	7.66595e-10	STAT3/IL2/TYMS/HSP90AA1/HMGCR/BCL2L1/HDAC6/PCNA/MET/CDK1/GLRA1/JUN/DRD2/CASP3/ADCYAP1/SLC2A4	16
	BP	GO:0014065	phosphatidylinositol 3-kinase signaling	12/101	148/18670	2.5545e-11	1.80141e-09	8.47018e-10	F2/EGFR/PIK3CA/SIRT2/MAPK1/PIK3CD/PIK3CB/PIK3CG/KDR/HTR2B/HTR2A/TNF	12
	BP	GO:0071214	cellular response to abiotic stimulus	16/101	331/18670	2.71939e-11	1.84667e-09	8.68296e-10	PTAFR/ATP1A1/PTGS2/BCL2L1/PCNA/MAPK8/EGFR/HDAC4/MAPK14/METAP2/BAX/CASP3/IL1B/CASP1/MAP2K4/SLC2A4	16
	BP	GO:0104004	cellular response to environmental stimulus	16/101	331/18670	2.71939e-11	1.84667e-09	8.68296e-10	PTAFR/ATP1A1/PTGS2/BCL2L1/PCNA/MAPK8/EGFR/HDAC4/MAPK14/METAP2/BAX/CASP3/IL1B/CASP1/MAP2K4/SLC2A4	16
	BP	GO:0002793	positive regulation of peptide secretion	15/101	288/18670	4.19579e-11	2.78886e-09	1.31131e-09	IL2/ACHE/ADORA1/AGTR2/EGFR/CSF1R/SYK/MAPK14/HTR2B/DRD2/TNF/IL1B/CASP1/IFNG/ADCYAP1	15
	BP	GO:0006874	cellular calcium ion homeostasis	18/101	458/18670	4.25896e-11	2.78886e-09	1.31131e-09	IL2/FGF2/ESR1/VDR/F2/AGTR1/ADORA1/S1PR1/S1PR3/MCHR1/PIK3CB/PIK3CG/HTR2B/DRD1/DRD2/HTR2A/BAX/ADCYAP1	18
	BP	GO:0042063	gliogenesis	15/101	290/18670	4.62627e-11	2.97624e-09	1.39942e-09	STAT3/HDAC1/MTOR/F2/MAP2K1/CDK1/EGFR/CSF1R/SIRT2/MAPK1/DRD1/TNF/IL1B/IFNG/ADCYAP1	15
	BP	GO:1903532	positive regulation of secretion by cell	17/101	403/18670	5.23081e-11	3.27519e-09	1.53998e-09	PTAFR/IL2/SLC6A4/ACHE/CYP19A1/AGTR2/EGFR/CSF1R/SYK/MAPK14/HTR2B/DRD2/TNF/IL1B/CASP1/IFNG/ADCYAP1	17
	BP	GO:0001819	positive regulation of cytokine production	18/101	464/18670	5.2696e-11	3.27519e-09	1.53998e-09	STAT3/PTAFR/IL2/HPSE/PTGS2/AGTR2/CSF1R/SYK/MAPK14/TLR9/HTR2B/ADRA2A/DRD2/TNF/IL1B/CASP1/IFNG/ADCYAP1	18
	BP	GO:0015844	monoamine transport	10/101	90/18670	5.44444e-11	3.32746e-09	1.56456e-09	SLC6A2/SLC6A4/AGTR2/SYK/ADRA2A/ADRA2C/ADRA2B/DRD1/DRD2/HTR2A	10
	BP	GO:1903522	regulation of blood circulation	15/101	297/18670	6.47374e-11	3.89167e-09	1.82985e-09	PTAFR/IL2/ATP1A1/PTGS2/AGTR1/ADORA1/AGTR2/EGFR/HDAC4/PIK3CG/ADRA2A/ADRA2C/ADRA2B/DRD2/HTR2A	15
	BP	GO:0055074	calcium ion homeostasis	18/101	471/18670	6.72897e-11	3.94749e-09	1.8561e-09	IL2/FGF2/ESR1/VDR/F2/AGTR1/ADORA1/S1PR1/S1PR3/MCHR1/PIK3CB/PIK3CG/HTR2B/DRD1/DRD2/HTR2A/BAX/ADCYAP1	18
	BP	GO:0071383	cellular response to steroid hormone stimulus	14/101	248/18670	6.78189e-11	3.94749e-09	1.8561e-09	RORC/ATP1A1/AR/ESR1/NR1H3/VDR/HDAC6/HDAC1/AGTR2/EGFR/NR3C1/NR1I3/ADCYAP1/NR3C2	14
	BP	GO:0031960	response to corticosteroid	12/101	162/18670	7.39682e-11	4.23815e-09	1.99276e-09	PTAFR/HSD11B2/TYMS/PTGS2/PCNA/AGTR2/EGFR/NR3C1/BCHE/TNF/CASP3/ADCYAP1	12
	BP	GO:0035265	organ growth	13/101	204/18670	7.57342e-11	4.27257e-09	2.00895e-09	FGF2/AR/SLC6A4/CYP19A1/ESR1/MTOR/S1PR1/CDK1/AGTR2/MAPK14/MAPK1/GLI1/MAP2K4	13
	BP	GO:0051480	regulation of cytosolic calcium ion concentration	16/101	357/18670	8.36869e-11	4.62645e-09	2.17534e-09	IL2/FGF2/ESR1/F2/AGTR1/ADORA1/S1PR1/S1PR3/MCHR1/PIK3CG/HTR2B/DRD1/DRD2/HTR2A/BAX/ADCYAP1	16
	BP	GO:1901216	positive regulation of neuron death	10/101	94/18670	8.45301e-11	4.62645e-09	2.17534e-09	BACE1/MTOR/ADORA1/HDAC4/JUN/BAX/TNF/CASP3/IFNG/MAP2K4	10
	BP	GO:0060326	cell chemotaxis	15/101	304/18670	8.98002e-11	4.84261e-09	2.27698e-09	VEGFA/FGF1/FGF2/LGALS3/CYP19A1/MET/AGTR1/S1PR1/F7/SYK/MAPK14/PIK3CD/PIK3CG/KDR/IL1B	15
	BP	GO:0006936	muscle contraction	16/101	363/18670	1.07059e-10	5.65021e-09	2.65671e-09	PTAFR/ATP1A1/PTGS2/MTOR/ADORA1/HDAC4/PIK3CA/PIK3CG/GLRA1/HTR2B/ADRA2A/ADRA2C/ADRA2B/DRD1/DRD2/HTR2A	16
	BP	GO:0009895	negative regulation of catabolic process	15/101	308/18670	1.07858e-10	5.65021e-09	2.65671e-09	STAT3/HMGCR/MET/MTOR/ADORA1/EGFR/HDAC4/PIK3CA/MAPK14/SIRT2/PIK3CG/HTR2B/ADRA2A/TNF/IL1B	15
	BP	GO:0048660	regulation of smooth muscle cell proliferation	12/101	169/18670	1.21264e-10	6.26303e-09	2.94485e-09	PTAFR/FGF2/HMGCR/PTGS2/MTOR/S1PR1/MMP9/EGFR/HDAC4/JUN/TNF/IFNG	12
	BP	GO:0010634	positive regulation of epithelial cell migration	12/101	171/18670	1.39084e-10	6.90933e-09	3.24874e-09	VEGFA/FGF1/FGF2/PTGS2/HDAC6/MET/MTOR/MMP9/JUN/PRKCA/KDR/IFNG	12
	BP	GO:0048659	smooth muscle cell proliferation	12/101	171/18670	1.39084e-10	6.90933e-09	3.24874e-09	PTAFR/FGF2/HMGCR/PTGS2/MTOR/S1PR1/MMP9/EGFR/HDAC4/JUN/TNF/IFNG	12
	BP	GO:0046883	regulation of hormone secretion	14/101	262/18670	1.40399e-10	6.90933e-09	3.24874e-09	CYP19A1/HMGCR/AGTR1/ADORA1/AGTR2/EGFR/PRKCA/ADRA2A/ADRA2C/DRD2/TNF/IL1B/IFNG/ADCYAP1	14
	BP	GO:0072503	cellular divalent inorganic cation homeostasis	18/101	493/18670	1.41314e-10	6.90933e-09	3.24874e-09	IL2/FGF2/ESR1/VDR/F2/AGTR1/ADORA1/S1PR1/S1PR3/MCHR1/PIK3CB/PIK3CG/HTR2B/DRD1/DRD2/HTR2A/BAX/ADCYAP1	18
	BP	GO:0070374	positive regulation of ERK1 and ERK2 cascade	13/101	215/18670	1.45738e-10	7.03186e-09	3.30635e-09	FGF2/HMGCR/MAP2K1/EGFR/CSF1R/JUN/PRKCA/KDR/HTR2B/DRD2/HTR2A/TNF/ADCYAP1	13
	BP	GO:0010001	glial cell differentiation	13/101	218/18670	1.73106e-10	8.22426e-09	3.86702e-09	STAT3/HDAC1/MTOR/F2/MAP2K1/CDK1/EGFR/SIRT2/MAPK1/DRD1/TNF/IL1B/IFNG	13
	BP	GO:0007204	positive regulation of cytosolic calcium ion concentration	15/101	319/18670	1.76128e-10	8.22426e-09	3.86702e-09	IL2/FGF2/ESR1/F2/AGTR1/S1PR1/S1PR3/MCHR1/PIK3CG/HTR2B/DRD1/DRD2/HTR2A/BAX/ADCYAP1	15
	BP	GO:0050805	negative regulation of synaptic transmission	9/101	72/18670	1.77179e-10	8.22426e-09	3.86702e-09	SLC6A4/ACHE/PTGS2/ADORA1/DRD1/DRD2/HTR2A/BCHE/IL1B	9
	BP	GO:0050678	regulation of epithelial cell proliferation	16/101	378/18670	1.94316e-10	8.90694e-09	4.18801e-09	STAT3/VEGFA/FGF1/FGF2/AR/VDR/MTOR/AGTR1/EGFR/GLI1/JUN/PRKCA/KDR/HTR2B/BAX/TNF	16
	BP	GO:0051341	regulation of oxidoreductase activity	10/101	107/18670	3.10057e-10	1.40368e-08	6.60005e-09	HSP90AA1/VDR/HDAC6/AGTR1/AGTR2/EGFR/HTR2B/TNF/IL1B/IFNG	10
	BP	GO:0010959	regulation of metal ion transport	16/101	394/18670	3.56522e-10	1.59435e-08	7.49657e-09	ATP1A1/PSEN2/LGALS3/PTGS2/F2/ADORA1/MCHR1/PIK3CG/TLR9/ADRA2A/DRD1/DRD2/HTR2A/BAX/IFNG/ADCYAP1	16
	BP	GO:0006939	smooth muscle contraction	10/101	110/18670	4.08346e-10	1.8041e-08	8.48283e-09	PTAFR/PTGS2/ADORA1/HTR2B/ADRA2A/ADRA2C/ADRA2B/DRD1/DRD2/HTR2A	10
	BP	GO:0001101	response to acid chemical	15/101	343/18670	4.82039e-10	2.07957e-08	9.77809e-09	PTAFR/VEGFA/TYMS/SLC6A4/PTGS2/BCL2L1/PCNA/MTOR/F7/EGFR/GLRA1/KDR/BCHE/TNF/CASP3	15
	BP	GO:0002237	response to molecule of bacterial origin	15/101	343/18670	4.82039e-10	2.07957e-08	9.77809e-09	PTAFR/NR1H3/PTGS2/MAPK8/MAPK14/SIRT2/MAPK1/JUN/PRKCA/TLR9/TNF/CASP3/NFKBIA/IL1B/CASP1	15
	BP	GO:0048708	astrocyte differentiation	9/101	81/18670	5.21779e-10	2.21575e-08	1.04184e-08	STAT3/F2/MAP2K1/EGFR/MAPK1/DRD1/TNF/IL1B/IFNG	9
	BP	GO:0007565	female pregnancy	12/101	192/18670	5.31731e-10	2.21575e-08	1.04184e-08	HSD11B2/AR/ESR1/PTGS2/VDR/MTOR/MMP9/MAPK1/ADRA2C/ADRA2B/IL1B/ADCYAP1	12
	BP	GO:0050731	positive regulation of peptidyl-tyrosine phosphorylation	12/101	192/18670	5.31731e-10	2.21575e-08	1.04184e-08	STAT3/IL2/VEGFA/PTPN1/MTOR/ADORA1/CSF1R/SYK/ADRA2A/HTR2A/TNF/IFNG	12
	BP	GO:0042133	neurotransmitter metabolic process	11/101	153/18670	6.57814e-10	2.71034e-08	1.27439e-08	HSP90AA1/SLC6A4/ACHE/PTGS2/MTOR/AGTR2/MAOA/BCHE/TNF/IL1B/IFNG	11
	BP	GO:0006694	steroid biosynthetic process	12/101	196/18670	6.73948e-10	2.74596e-08	1.29114e-08	FGF1/ATP1A1/HSD11B2/CYP19A1/HSD11B1/HMGCR/NPC1L1/CYP17A1/VDR/TNF/IL1B/IFNG	12
	BP	GO:0050890	cognition	14/101	296/18670	6.95393e-10	2.8022e-08	1.31759e-08	SLC6A4/HMGCR/PTGS2/MTOR/ADORA1/EGFR/MAPK1/JUN/DRD1/DRD2/HTR2A/BCHE/TNF/CASP3	14
	BP	GO:0046889	positive regulation of lipid biosynthetic process	9/101	84/18670	7.26519e-10	2.89581e-08	1.3616e-08	FGF1/NR1H3/PTGS2/MTOR/HTR2B/HTR2A/TNF/IL1B/IFNG	9
	BP	GO:1903428	positive regulation of reactive oxygen species biosynthetic process	8/101	57/18670	7.34913e-10	2.89777e-08	1.36252e-08	HSP90AA1/PTGS2/MTOR/AGTR2/HDAC4/TNF/IL1B/IFNG	8
	BP	GO:0046890	regulation of lipid biosynthetic process	12/101	198/18670	7.57224e-10	2.95398e-08	1.38895e-08	FGF1/ATP1A1/HMGCR/NR1H3/PTGS2/VDR/MTOR/HTR2B/HTR2A/TNF/IL1B/IFNG	12
	BP	GO:0019229	regulation of vasoconstriction	8/101	58/18670	8.48724e-10	3.27608e-08	1.5404e-08	PTAFR/PTGS2/AGTR1/EGFR/ADRA2A/ADRA2C/ADRA2B/HTR2A	8
	BP	GO:0042446	hormone biosynthetic process	9/101	86/18670	8.99491e-10	3.43587e-08	1.61553e-08	ATP1A1/HSD11B2/CYP19A1/HSD11B1/CYP17A1/VDR/TNF/IL1B/IFNG	9
	BP	GO:0046879	hormone secretion	14/101	308/18670	1.16492e-09	4.40387e-08	2.07068e-08	CYP19A1/HMGCR/AGTR1/ADORA1/AGTR2/EGFR/PRKCA/ADRA2A/ADRA2C/DRD2/TNF/IL1B/IFNG/ADCYAP1	14
	BP	GO:0050679	positive regulation of epithelial cell proliferation	12/101	206/18670	1.19151e-09	4.45845e-08	2.09635e-08	STAT3/VEGFA/FGF1/FGF2/AR/MTOR/AGTR1/EGFR/JUN/PRKCA/KDR/HTR2B	12
	BP	GO:0050730	regulation of peptidyl-tyrosine phosphorylation	13/101	256/18670	1.24898e-09	4.62626e-08	2.17525e-08	STAT3/IL2/VEGFA/PTPN1/MTOR/ADORA1/EGFR/CSF1R/SYK/ADRA2A/HTR2A/TNF/IFNG	13
	BP	GO:0031667	response to nutrient levels	17/101	499/18670	1.39472e-09	5.11444e-08	2.40479e-08	HSD11B2/TYMS/SLC6A4/HMGCR/PTGS2/VDR/PCNA/MTOR/MAPK8/F7/EGFR/SIRT2/MAPK1/JUN/BCHE/IL1B/ADCYAP1	17
	BP	GO:0050804	modulation of chemical synaptic transmission	16/101	436/18670	1.54714e-09	5.61719e-08	2.64119e-08	STAT3/SLC6A4/ACHE/PTGS2/BACE1/MTOR/ADORA1/EGFR/MAPK1/DRD1/DRD2/HTR2A/BCHE/TNF/IL1B/ADCYAP1	16
	BP	GO:0099177	regulation of trans-synaptic signaling	16/101	437/18670	1.59895e-09	5.74839e-08	2.70287e-08	STAT3/SLC6A4/ACHE/PTGS2/BACE1/MTOR/ADORA1/EGFR/MAPK1/DRD1/DRD2/HTR2A/BCHE/TNF/IL1B/ADCYAP1	16
	BP	GO:0009914	hormone transport	14/101	317/18670	1.69032e-09	6.01786e-08	2.82958e-08	CYP19A1/HMGCR/AGTR1/ADORA1/AGTR2/EGFR/PRKCA/ADRA2A/ADRA2C/DRD2/TNF/IL1B/IFNG/ADCYAP1	14
	BP	GO:0051222	positive regulation of protein transport	16/101	440/18670	1.76412e-09	6.22021e-08	2.92472e-08	IL2/ACHE/PTGS2/MAPK8/AGTR2/EGFR/CSF1R/SYK/MAPK14/MAPK1/HTR2B/DRD2/TNF/IL1B/CASP1/IFNG	16
	BP	GO:0032768	regulation of monooxygenase activity	8/101	65/18670	2.16654e-09	7.5386e-08	3.54462e-08	HSP90AA1/VDR/AGTR2/EGFR/HTR2B/TNF/IL1B/IFNG	8
	BP	GO:0050714	positive regulation of protein secretion	13/101	268/18670	2.17914e-09	7.5386e-08	3.54462e-08	IL2/ACHE/AGTR2/EGFR/CSF1R/SYK/MAPK14/HTR2B/DRD2/TNF/IL1B/CASP1/IFNG	13
	BP	GO:0007188	adenylate cyclase-modulating G protein-coupled receptor signaling pathway	12/101	221/18670	2.65048e-09	9.08347e-08	4.27102e-08	ADORA1/S1PR1/S1PR3/MCHR1/PRKCA/ADRA2A/ADRA2C/ADRA2B/DRD1/DRD2/ADRA1D/ADCYAP1	12
	BP	GO:1904951	positive regulation of establishment of protein localization	16/101	456/18670	2.94219e-09	9.98982e-08	4.69718e-08	IL2/ACHE/PTGS2/MAPK8/AGTR2/EGFR/CSF1R/SYK/MAPK14/MAPK1/HTR2B/DRD2/TNF/IL1B/CASP1/IFNG	16
	BP	GO:0045429	positive regulation of nitric oxide biosynthetic process	7/101	43/18670	3.01704e-09	1.015e-07	4.77249e-08	HSP90AA1/PTGS2/MTOR/AGTR2/TNF/IL1B/IFNG	7
	BP	GO:0051953	negative regulation of amine transport	6/101	25/18670	3.51449e-09	1.1716e-07	5.50884e-08	ADORA1/AGTR2/ADRA2A/ADRA2C/ADRA2B/DRD2	6
	BP	GO:1904407	positive regulation of nitric oxide metabolic process	7/101	44/18670	3.57203e-09	1.18006e-07	5.54859e-08	HSP90AA1/PTGS2/MTOR/AGTR2/TNF/IL1B/IFNG	7
	BP	GO:1903426	regulation of reactive oxygen species biosynthetic process	9/101	101/18670	3.82118e-09	1.2511e-07	5.88261e-08	STAT3/HSP90AA1/PTGS2/MTOR/AGTR2/HDAC4/TNF/IL1B/IFNG	9
	BP	GO:0051966	regulation of synaptic transmission, glutamatergic	8/101	70/18670	3.96327e-09	1.28613e-07	6.04735e-08	PTGS2/ADORA1/EGFR/DRD1/DRD2/HTR2A/TNF/ADCYAP1	8
	BP	GO:0050715	positive regulation of cytokine secretion	10/101	139/18670	4.0768e-09	1.31137e-07	6.16602e-08	AGTR2/CSF1R/SYK/MAPK14/HTR2B/DRD2/TNF/IL1B/CASP1/IFNG	10
	BP	GO:0032800	receptor biosynthetic process	6/101	26/18670	4.54892e-09	1.45051e-07	6.82026e-08	ACHE/NR1H3/HDAC6/HDAC1/TNF/IFNG	6
	BP	GO:0051403	stress-activated MAPK cascade	13/101	286/18670	4.77474e-09	1.50939e-07	7.09711e-08	VEGFA/PTPN1/HMGCR/MAP2K1/MAPK8/EGFR/SYK/MAPK14/MAPK1/TLR9/TNF/IL1B/MAP2K4	13
	BP	GO:0042445	hormone metabolic process	12/101	233/18670	4.81614e-09	1.50947e-07	7.09746e-08	ATP1A1/HSD11B2/ACHE/CYP19A1/ESR1/HSD11B1/CYP17A1/VDR/UGT2B7/TNF/IL1B/IFNG	12
	BP	GO:0019233	sensory perception of pain	9/101	104/18670	4.96065e-09	1.53474e-07	7.21627e-08	PTAFR/PTGS2/BACE1/MTOR/ADORA1/MAPK1/ADRA2C/HTR2A/ADCYAP1	9
	BP	GO:0060193	positive regulation of lipase activity	8/101	72/18670	4.98046e-09	1.53474e-07	7.21627e-08	PTAFR/FGF2/ESR1/NR1H3/AGTR1/EGFR/HTR2B/HTR2A	8
	BP	GO:0055017	cardiac muscle tissue growth	9/101	105/18670	5.40164e-09	1.65065e-07	7.7613e-08	FGF2/MTOR/S1PR1/CDK1/AGTR2/MAPK14/MAPK1/GLI1/MAP2K4	9
	BP	GO:0071216	cellular response to biotic stimulus	12/101	236/18670	5.56175e-09	1.68553e-07	7.92532e-08	PTAFR/NR1H3/MAPK8/SYK/MAPK14/SIRT2/MAPK1/PRKCA/TNF/NFKBIA/IL1B/CASP1	12
	BP	GO:0042136	neurotransmitter biosynthetic process	9/101	106/18670	5.87662e-09	1.75268e-07	8.24104e-08	HSP90AA1/SLC6A4/ACHE/PTGS2/MTOR/AGTR2/TNF/IL1B/IFNG	9
	BP	GO:0010632	regulation of epithelial cell migration	13/101	291/18670	5.87891e-09	1.75268e-07	8.24104e-08	VEGFA/FGF1/FGF2/PTGS2/HDAC6/MET/MTOR/AGTR2/MMP9/JUN/PRKCA/KDR/IFNG	13
	BP	GO:0062197	cellular response to chemical stress	14/101	350/18670	6.01285e-09	1.77816e-07	8.36083e-08	PTGS2/HDAC6/PCNA/MET/MAPK8/CDK1/MMP9/EGFR/SIRT2/MAPK1/JUN/TNF/CASP3/SLC2A4	14
	BP	GO:0009410	response to xenobiotic stimulus	13/101	292/18670	6.1257e-09	1.79704e-07	8.4496e-08	PTAFR/RORC/CYP2C19/PCNA/MTOR/F7/AGTR2/EGFR/NR3C1/DRD1/DRD2/HTR2A/BCHE	13
	BP	GO:0010631	epithelial cell migration	14/101	352/18670	6.46485e-09	1.88148e-07	8.84663e-08	VEGFA/FGF1/FGF2/PTGS2/HDAC6/MET/MTOR/AGTR2/MMP9/PIK3CA/JUN/PRKCA/KDR/IFNG	14
	BP	GO:0030099	myeloid cell differentiation	15/101	416/18670	6.68509e-09	1.93025e-07	9.07598e-08	STAT3/VEGFA/LGALS3/HDAC1/MTOR/MMP9/CSF1R/MAPK14/PIK3CD/JUN/PRKCA/TNF/CASP3/NFKBIA/IFNG	15
	BP	GO:0001935	endothelial cell proliferation	11/101	191/18670	6.86977e-09	1.96808e-07	9.25386e-08	STAT3/VEGFA/FGF2/MTOR/AGTR1/PIK3CB/JUN/PRKCA/KDR/HTR2B/TNF	11
	BP	GO:0090132	epithelium migration	14/101	355/18670	7.201e-09	2.04646e-07	9.62237e-08	VEGFA/FGF1/FGF2/PTGS2/HDAC6/MET/MTOR/AGTR2/MMP9/PIK3CA/JUN/PRKCA/KDR/IFNG	14
	BP	GO:0043112	receptor metabolic process	11/101	192/18670	7.25496e-09	2.04646e-07	9.62237e-08	VEGFA/PTPN1/ACHE/NR1H3/HDAC6/HDAC1/SYK/HTR2B/DRD2/TNF/IFNG	11
	BP	GO:1901654	response to ketone	11/101	193/18670	7.65933e-09	2.14403e-07	1.00811e-07	PTAFR/TYMS/AR/NR1H3/BCL2L1/PCNA/F7/AGTR2/EGFR/NR3C1/NCOA2	11
	BP	GO:0051937	catecholamine transport	8/101	77/18670	8.56377e-09	2.37904e-07	1.11862e-07	SLC6A2/AGTR2/ADRA2A/ADRA2C/ADRA2B/DRD1/DRD2/HTR2A	8
	BP	GO:0090130	tissue migration	14/101	361/18670	8.90668e-09	2.4557e-07	1.15466e-07	VEGFA/FGF1/FGF2/PTGS2/HDAC6/MET/MTOR/AGTR2/MMP9/PIK3CA/JUN/PRKCA/KDR/IFNG	14
	BP	GO:0001938	positive regulation of endothelial cell proliferation	9/101	112/18670	9.57383e-09	2.60054e-07	1.22276e-07	STAT3/VEGFA/FGF2/MTOR/AGTR1/JUN/PRKCA/KDR/HTR2B	9
	BP	GO:0060419	heart growth	9/101	112/18670	9.57383e-09	2.60054e-07	1.22276e-07	FGF2/MTOR/S1PR1/CDK1/AGTR2/MAPK14/MAPK1/GLI1/MAP2K4	9
	BP	GO:0062012	regulation of small molecule metabolic process	15/101	429/18670	1.00971e-08	2.72251e-07	1.28011e-07	STAT3/PTAFR/FGF1/RORC/HMGCR/NR1H3/PTGS2/VDR/MTOR/HDAC4/HTR2A/TNF/IL1B/IFNG/NCOA2	15
	BP	GO:0030168	platelet activation	10/101	153/18670	1.03154e-08	2.76107e-07	1.29825e-07	F2/SYK/PIK3CA/MAPK1/PIK3CB/PIK3CG/PRKCA/ADRA2A/ADRA2C/ADRA2B	10
	BP	GO:0071260	cellular response to mechanical stimulus	8/101	79/18670	1.05239e-08	2.78407e-07	1.30906e-07	ATP1A1/PTGS2/MAPK8/EGFR/HDAC4/IL1B/CASP1/MAP2K4	8
	BP	GO:0050900	leukocyte migration	16/101	499/18670	1.05532e-08	2.78407e-07	1.30906e-07	PTAFR/VEGFA/LGALS3/CYP19A1/F2/ADORA1/S1PR1/F7/SYK/PIK3CA/MAPK14/PIK3CD/PIK3CB/PIK3CG/TNF/IL1B	16
	BP	GO:0048608	reproductive structure development	15/101	431/18670	1.07446e-08	2.81432e-07	1.32328e-07	VEGFA/AR/CYP19A1/ESR1/PTGS2/VDR/BCL2L1/MAP2K1/EGFR/MAPK14/MAPK1/GLI1/BAX/CASP3/ADCYAP1	15
	BP	GO:0051090	regulation of DNA-binding transcription factor activity	15/101	432/18670	1.10824e-08	2.8822e-07	1.3552e-07	STAT3/VEGFA/AR/ESR1/MAPK8/HDAC4/SYK/ALK/MAPK14/MAPK1/JUN/TLR9/TNF/NFKBIA/IL1B	15
	BP	GO:0006816	calcium ion transport	15/101	434/18670	1.17871e-08	3.02261e-07	1.42122e-07	FGF2/PSEN2/LGALS3/PTGS2/VDR/F2/MCHR1/PIK3CG/TLR9/HTR2B/ADRA2A/DRD1/DRD2/HTR2A/BAX	15
	BP	GO:0061458	reproductive system development	15/101	434/18670	1.17871e-08	3.02261e-07	1.42122e-07	VEGFA/AR/CYP19A1/ESR1/PTGS2/VDR/BCL2L1/MAP2K1/EGFR/MAPK14/MAPK1/GLI1/BAX/CASP3/ADCYAP1	15
	BP	GO:0033604	negative regulation of catecholamine secretion	5/101	15/18670	1.20607e-08	3.05011e-07	1.43415e-07	AGTR2/ADRA2A/ADRA2C/ADRA2B/DRD2	5
	BP	GO:0045410	positive regulation of interleukin-6 biosynthetic process	5/101	15/18670	1.20607e-08	3.05011e-07	1.43415e-07	STAT3/PTAFR/SYK/TNF/IL1B	5
	BP	GO:0043271	negative regulation of ion transport	10/101	157/18670	1.32201e-08	3.32041e-07	1.56124e-07	PTGS2/MTOR/ADORA1/AGTR2/MMP9/TLR9/ADRA2A/DRD2/HTR2A/ADCYAP1	10
	BP	GO:0007611	learning or memory	12/101	256/18670	1.38173e-08	3.4468e-07	1.62067e-07	SLC6A4/HMGCR/PTGS2/MTOR/EGFR/MAPK1/JUN/DRD1/DRD2/HTR2A/BCHE/CASP3	12
	BP	GO:1901214	regulation of neuron death	13/101	313/18670	1.4026e-08	3.47522e-07	1.63404e-07	STAT3/BACE1/BCL2L1/MTOR/ADORA1/HDAC4/PIK3CA/JUN/BAX/TNF/CASP3/IFNG/MAP2K4	13
	BP	GO:0032770	positive regulation of monooxygenase activity	6/101	31/18670	1.42333e-08	3.50292e-07	1.64706e-07	VDR/AGTR2/HTR2B/TNF/IL1B/IFNG	6
	BP	GO:0031098	stress-activated protein kinase signaling cascade	13/101	315/18670	1.51272e-08	3.69809e-07	1.73883e-07	VEGFA/PTPN1/HMGCR/MAP2K1/MAPK8/EGFR/SYK/MAPK14/MAPK1/TLR9/TNF/IL1B/MAP2K4	13
	BP	GO:0051353	positive regulation of oxidoreductase activity	7/101	54/18670	1.57958e-08	3.83596e-07	1.80366e-07	VDR/AGTR1/AGTR2/HTR2B/TNF/IL1B/IFNG	7
	BP	GO:0009314	response to radiation	15/101	448/18670	1.79846e-08	4.33878e-07	2.04008e-07	HMGCR/PTGS2/BACE1/BCL2L1/PCNA/MTOR/MAPK8/EGFR/MAPK14/JUN/METAP2/DRD1/DRD2/BAX/CASP3	15
	BP	GO:0050707	regulation of cytokine secretion	11/101	210/18670	1.84093e-08	4.41222e-07	2.07461e-07	AGTR2/CSF1R/SYK/MAPK14/TLR9/HTR2B/DRD2/TNF/IL1B/CASP1/IFNG	11
	BP	GO:0071219	cellular response to molecule of bacterial origin	11/101	212/18670	2.03034e-08	4.809e-07	2.26117e-07	PTAFR/NR1H3/MAPK8/MAPK14/SIRT2/MAPK1/PRKCA/TNF/NFKBIA/IL1B/CASP1	11
	BP	GO:1903409	reactive oxygen species biosynthetic process	9/101	122/18670	2.03271e-08	4.809e-07	2.26117e-07	STAT3/HSP90AA1/PTGS2/MTOR/AGTR2/HDAC4/TNF/IL1B/IFNG	9
	BP	GO:0043525	positive regulation of neuron apoptotic process	7/101	57/18670	2.32708e-08	5.43989e-07	2.55782e-07	BACE1/HDAC4/JUN/BAX/TNF/CASP3/MAP2K4	7
	BP	GO:0014066	regulation of phosphatidylinositol 3-kinase signaling	9/101	124/18670	2.34388e-08	5.43989e-07	2.55782e-07	F2/EGFR/PIK3CA/MAPK1/PIK3CD/PIK3CB/PIK3CG/KDR/TNF	9
	BP	GO:0019218	regulation of steroid metabolic process	9/101	124/18670	2.34388e-08	5.43989e-07	2.55782e-07	FGF1/RORC/ATP1A1/HMGCR/VDR/AGTR1/TNF/IL1B/IFNG	9
	BP	GO:0034103	regulation of tissue remodeling	8/101	88/18670	2.49137e-08	5.74581e-07	2.70166e-07	IL2/VDR/S1PR1/EGFR/CSF1R/SYK/PRKCA/BAX	8
	BP	GO:0045471	response to ethanol	9/101	125/18670	2.51453e-08	5.75493e-07	2.70595e-07	STAT3/IL2/TYMS/HMGCR/CDK1/GLRA1/DRD2/ADCYAP1/SLC2A4	9
	BP	GO:0034614	cellular response to reactive oxygen species	10/101	168/18670	2.52671e-08	5.75493e-07	2.70595e-07	HDAC6/PCNA/MET/MAPK8/CDK1/MMP9/EGFR/MAPK1/JUN/TNF	10
	BP	GO:0032496	response to lipopolysaccharide	13/101	330/18670	2.62182e-08	5.89142e-07	2.77012e-07	PTAFR/NR1H3/PTGS2/MAPK8/MAPK14/MAPK1/JUN/PRKCA/TNF/CASP3/NFKBIA/IL1B/CASP1	13
	BP	GO:0031663	lipopolysaccharide-mediated signaling pathway	7/101	58/18670	2.63483e-08	5.89142e-07	2.77012e-07	PTAFR/MAPK14/MAPK1/PRKCA/TNF/NFKBIA/IL1B	7
	BP	GO:0032722	positive regulation of chemokine production	7/101	58/18670	2.63483e-08	5.89142e-07	2.77012e-07	CSF1R/SYK/TLR9/TNF/IL1B/IFNG/ADCYAP1	7
	BP	GO:0001667	ameboidal-type cell migration	15/101	462/18670	2.70279e-08	6.00674e-07	2.82435e-07	VEGFA/FGF1/FGF2/PTGS2/HDAC6/MET/MTOR/AGTR2/MMP9/PIK3CA/JUN/PRKCA/KDR/HTR2B/IFNG	15
	BP	GO:0007584	response to nutrient	11/101	219/18670	2.8377e-08	6.26858e-07	2.94746e-07	TYMS/SLC6A4/HMGCR/PTGS2/VDR/PCNA/MTOR/F7/EGFR/BCHE/IL1B	11
	BP	GO:0010518	positive regulation of phospholipase activity	7/101	59/18670	2.97636e-08	6.53552e-07	3.07298e-07	PTAFR/FGF2/ESR1/AGTR1/EGFR/HTR2B/HTR2A	7
	BP	GO:0043270	positive regulation of ion transport	12/101	275/18670	3.05417e-08	6.66646e-07	3.13455e-07	PTAFR/LGALS3/SLC6A4/F2/ADORA1/MCHR1/ADRA2A/DRD1/DRD2/BAX/IL1B/IFNG	12
	BP	GO:0007596	blood coagulation	13/101	336/18670	3.24102e-08	7.03245e-07	3.30663e-07	HPSE/HDAC1/F2/F7/SYK/PIK3CA/MAPK1/PIK3CB/PIK3CG/PRKCA/ADRA2A/ADRA2C/ADRA2B	13
	BP	GO:0045740	positive regulation of DNA replication	6/101	36/18670	3.68401e-08	7.94664e-07	3.73648e-07	PCNA/CDK1/EGFR/GLI1/JUN/MAP2K4	6
	BP	GO:0007599	hemostasis	13/101	341/18670	3.85465e-08	8.1835e-07	3.84785e-07	HPSE/HDAC1/F2/F7/SYK/PIK3CA/MAPK1/PIK3CB/PIK3CG/PRKCA/ADRA2A/ADRA2C/ADRA2B	13
	BP	GO:0035249	synaptic transmission, glutamatergic	8/101	93/18670	3.86077e-08	8.1835e-07	3.84785e-07	PTGS2/ADORA1/EGFR/DRD1/DRD2/HTR2A/TNF/ADCYAP1	8
	BP	GO:0051952	regulation of amine transport	8/101	93/18670	3.86077e-08	8.1835e-07	3.84785e-07	ADORA1/AGTR2/ADRA2A/ADRA2C/ADRA2B/DRD1/DRD2/HTR2A	8
	BP	GO:0001936	regulation of endothelial cell proliferation	10/101	176/18670	3.93204e-08	8.28667e-07	3.89636e-07	STAT3/VEGFA/FGF2/MTOR/AGTR1/JUN/PRKCA/KDR/HTR2B/TNF	10
	BP	GO:0050817	coagulation	13/101	342/18670	3.98927e-08	8.35922e-07	3.93048e-07	HPSE/HDAC1/F2/F7/SYK/PIK3CA/MAPK1/PIK3CB/PIK3CG/PRKCA/ADRA2A/ADRA2C/ADRA2B	13
	BP	GO:0070838	divalent metal ion transport	15/101	479/18670	4.34867e-08	9.06055e-07	4.26024e-07	FGF2/PSEN2/LGALS3/PTGS2/VDR/F2/MCHR1/PIK3CG/TLR9/HTR2B/ADRA2A/DRD1/DRD2/HTR2A/BAX	15
	BP	GO:1903034	regulation of response to wounding	10/101	179/18670	4.61481e-08	9.56074e-07	4.49543e-07	FGF2/HPSE/HMGCR/MTOR/F2/MAP2K1/F7/SYK/PRKCA/ADRA2A	10
	BP	GO:0046686	response to cadmium ion	7/101	63/18670	4.74259e-08	9.77027e-07	4.59395e-07	PCNA/MAPK8/CDK1/MMP9/EGFR/MAPK1/JUN	7
	BP	GO:0070997	neuron death	13/101	348/18670	4.88991e-08	1.00175e-06	4.71019e-07	STAT3/BACE1/BCL2L1/MTOR/ADORA1/HDAC4/PIK3CA/JUN/BAX/TNF/CASP3/IFNG/MAP2K4	13
	BP	GO:0048010	vascular endothelial growth factor receptor signaling pathway	8/101	96/18670	4.96041e-08	1.01054e-06	4.75155e-07	VEGFA/HSP90AA1/PTPN1/PIK3CA/MAPK14/PIK3CB/KDR/IL1B	8
	BP	GO:0000302	response to reactive oxygen species	11/101	232/18670	5.12453e-08	1.03821e-06	4.88164e-07	HDAC6/PCNA/MET/MAPK8/CDK1/MMP9/EGFR/MAPK1/JUN/TNF/CASP3	11
	BP	GO:0072511	divalent inorganic cation transport	15/101	486/18670	5.25904e-08	1.05961e-06	4.98225e-07	FGF2/PSEN2/LGALS3/PTGS2/VDR/F2/MCHR1/PIK3CG/TLR9/HTR2B/ADRA2A/DRD1/DRD2/HTR2A/BAX	15
	BP	GO:0097305	response to alcohol	11/101	233/18670	5.35458e-08	1.07039e-06	5.03295e-07	STAT3/IL2/TYMS/HMGCR/BCL2L1/CDK1/F7/GLRA1/DRD2/ADCYAP1/SLC2A4	11
	BP	GO:0008217	regulation of blood pressure	10/101	182/18670	5.40013e-08	1.07039e-06	5.03295e-07	PTAFR/ATP1A1/HSD11B2/AR/PTGS2/AGTR1/ADORA1/AGTR2/ADRA2B/DRD2	10
	BP	GO:0043401	steroid hormone mediated signaling pathway	10/101	182/18670	5.40013e-08	1.07039e-06	5.03295e-07	RORC/AR/ESR1/NR1H3/VDR/HDAC6/HDAC1/NR3C1/NR1I3/NR3C2	10
	BP	GO:0060191	regulation of lipase activity	8/101	98/18670	5.83485e-08	1.15034e-06	5.40888e-07	PTAFR/FGF2/ESR1/NR1H3/AGTR1/EGFR/HTR2B/HTR2A	8
	BP	GO:0033135	regulation of peptidyl-serine phosphorylation	9/101	139/18670	6.33177e-08	1.24164e-06	5.83813e-07	VEGFA/HSP90AA1/PTGS2/HDAC6/EGFR/PIK3CA/BAX/TNF/IFNG	9
	BP	GO:0032872	regulation of stress-activated MAPK cascade	11/101	237/18670	6.36943e-08	1.24238e-06	5.84162e-07	VEGFA/PTPN1/HMGCR/MAP2K1/EGFR/SYK/MAPK1/TLR9/TNF/IL1B/MAP2K4	11
	BP	GO:0045428	regulation of nitric oxide biosynthetic process	7/101	66/18670	6.58797e-08	1.27821e-06	6.01008e-07	HSP90AA1/PTGS2/MTOR/AGTR2/TNF/IL1B/IFNG	7
	BP	GO:0007200	phospholipase C-activating G protein-coupled receptor signaling pathway	8/101	100/18670	6.83885e-08	1.31036e-06	6.16127e-07	ESR1/F2/AGTR1/S1PR1/ADRA2A/DRD1/DRD2/HTR2A	8
	BP	GO:0015837	amine transport	8/101	100/18670	6.83885e-08	1.31036e-06	6.16127e-07	ADORA1/AGTR2/ADRA2A/ADRA2C/ADRA2B/DRD1/DRD2/HTR2A	8
	BP	GO:0009896	positive regulation of catabolic process	14/101	425/18670	6.86091e-08	1.31036e-06	6.16127e-07	HSP90AA1/PTPN1/HDAC6/ADORA1/AURKA/SIRT2/PIK3CB/KDR/ADRA2A/HTR2A/BAX/TNF/IL1B/IFNG	14
	BP	GO:0070302	regulation of stress-activated protein kinase signaling cascade	11/101	239/18670	6.93828e-08	1.31827e-06	6.19848e-07	VEGFA/PTPN1/HMGCR/MAP2K1/EGFR/SYK/MAPK1/TLR9/TNF/IL1B/MAP2K4	11
	BP	GO:0062013	positive regulation of small molecule metabolic process	9/101	141/18670	7.16414e-08	1.35417e-06	6.36726e-07	STAT3/PTAFR/FGF1/NR1H3/PTGS2/HTR2A/TNF/IL1B/IFNG	9
	BP	GO:0050663	cytokine secretion	11/101	240/18670	7.2393e-08	1.36136e-06	6.40106e-07	AGTR2/CSF1R/SYK/MAPK14/TLR9/HTR2B/DRD2/TNF/IL1B/CASP1/IFNG	11
	BP	GO:0042108	positive regulation of cytokine biosynthetic process	7/101	67/18670	7.32419e-08	1.36479e-06	6.41719e-07	STAT3/PTAFR/SYK/TLR9/TNF/IL1B/IFNG	7
	BP	GO:0006367	transcription initiation from RNA polymerase II promoter	10/101	188/18670	7.33197e-08	1.36479e-06	6.41719e-07	RORC/AR/ESR1/NR1H3/VDR/CDK1/NR3C1/NR1I3/BAX/NR3C2	10
	BP	GO:0031331	positive regulation of cellular catabolic process	13/101	362/18670	7.74321e-08	1.43406e-06	6.74289e-07	HSP90AA1/PTPN1/HDAC6/AURKA/SIRT2/PIK3CB/KDR/ADRA2A/HTR2A/BAX/TNF/IL1B/IFNG	13
	BP	GO:0015874	norepinephrine transport	5/101	21/18670	7.96488e-08	1.4677e-06	6.90107e-07	SLC6A2/AGTR2/ADRA2A/ADRA2C/ADRA2B	5
	BP	GO:0006606	protein import into nucleus	9/101	143/18670	8.09038e-08	1.48299e-06	6.97297e-07	STAT3/PTGS2/AGTR2/SYK/MAPK14/MAPK1/DRD1/NFKBIA/IFNG	9
	BP	GO:0050918	positive chemotaxis	7/101	68/18670	8.12874e-08	1.48299e-06	6.97297e-07	VEGFA/FGF2/LGALS3/MET/S1PR1/F7/KDR	7
	BP	GO:0017038	protein import	10/101	192/18670	8.93642e-08	1.62227e-06	7.62786e-07	STAT3/HSP90AA1/PTGS2/AGTR2/SYK/MAPK14/MAPK1/DRD1/NFKBIA/IFNG	10
	BP	GO:0006509	membrane protein ectodomain proteolysis	6/101	42/18670	9.66524e-08	1.74593e-06	8.20932e-07	PSEN2/BACE1/ADRA2A/TNF/IL1B/IFNG	6
	BP	GO:0010517	regulation of phospholipase activity	7/101	70/18670	9.9634e-08	1.79097e-06	8.42108e-07	PTAFR/FGF2/ESR1/AGTR1/EGFR/HTR2B/HTR2A	7
	BP	GO:0033138	positive regulation of peptidyl-serine phosphorylation	8/101	105/18670	1.0022e-07	1.79272e-06	8.42931e-07	VEGFA/HSP90AA1/PTGS2/HDAC6/EGFR/PIK3CA/TNF/IFNG	8
	BP	GO:0060249	anatomical structure homeostasis	14/101	439/18670	1.02243e-07	1.82002e-06	8.55768e-07	VEGFA/HSP90AA1/SLC6A2/PTGS2/PCNA/ADORA1/S1PR1/EGFR/CSF1R/SYK/MAPK1/PRKCA/TLR9/BAX	14
	BP	GO:0006352	DNA-templated transcription, initiation	11/101	249/18670	1.05169e-07	1.86306e-06	8.76003e-07	RORC/AR/ESR1/NR1H3/VDR/CDK1/NR3C1/JUN/NR1I3/BAX/NR3C2	11
	BP	GO:0001763	morphogenesis of a branching structure	10/101	196/18670	1.08425e-07	1.90832e-06	8.97284e-07	VEGFA/FGF1/FGF2/AR/ESR1/VDR/MET/AGTR2/DRD2/TNF	10
	BP	GO:0061041	regulation of wound healing	9/101	148/18670	1.08764e-07	1.90832e-06	8.97284e-07	FGF2/HPSE/HMGCR/MTOR/F2/F7/SYK/PRKCA/ADRA2A	9
	BP	GO:0010863	positive regulation of phospholipase C activity	6/101	43/18670	1.11837e-07	1.95288e-06	9.18237e-07	PTAFR/FGF2/ESR1/EGFR/HTR2B/HTR2A	6
	BP	GO:0048754	branching morphogenesis of an epithelial tube	9/101	150/18670	1.22054e-07	2.1212e-06	9.97381e-07	VEGFA/FGF1/FGF2/AR/ESR1/VDR/MET/AGTR2/TNF	9
	BP	GO:0002526	acute inflammatory response	8/101	108/18670	1.24862e-07	2.15975e-06	1.01551e-06	STAT3/PTGS2/F2/ADORA1/PIK3CG/TNF/IL1B/ADCYAP1	8
	BP	GO:0051924	regulation of calcium ion transport	11/101	254/18670	1.28572e-07	2.2093e-06	1.0388e-06	PSEN2/LGALS3/PTGS2/F2/MCHR1/PIK3CG/TLR9/ADRA2A/DRD1/DRD2/BAX	11
	BP	GO:0034105	positive regulation of tissue remodeling	6/101	44/18670	1.28931e-07	2.2093e-06	1.0388e-06	IL2/VDR/EGFR/SYK/PRKCA/BAX	6
	BP	GO:0050995	negative regulation of lipid catabolic process	5/101	23/18670	1.30582e-07	2.22718e-06	1.04721e-06	ADORA1/PIK3CG/ADRA2A/TNF/IL1B	5
	BP	GO:0031100	animal organ regeneration	7/101	73/18670	1.33641e-07	2.2688e-06	1.06678e-06	TYMS/PCNA/CDK1/F7/EGFR/AURKA/GLI1	7
	BP	GO:0016202	regulation of striated muscle tissue development	9/101	152/18670	1.36737e-07	2.31067e-06	1.08647e-06	FGF2/HMGCR/MTOR/CDK1/HDAC4/MAPK14/SIRT2/MAPK1/GLI1	9
	BP	GO:0050729	positive regulation of inflammatory response	9/101	153/18670	1.44639e-07	2.43298e-06	1.14398e-06	IL2/PTGS2/AGTR1/EGFR/PIK3CG/TLR9/TNF/NFKBIA/IL1B	9
	BP	GO:1900274	regulation of phospholipase C activity	6/101	45/18670	1.48119e-07	2.48014e-06	1.16615e-06	PTAFR/FGF2/ESR1/EGFR/HTR2B/HTR2A	6
	BP	GO:0090257	regulation of muscle system process	11/101	259/18670	1.56488e-07	2.60838e-06	1.22645e-06	PTAFR/ATP1A1/PTGS2/MTOR/ADORA1/HDAC4/PIK3CG/PRKCA/ADRA2A/ADRA2C/ADRA2B	11
	BP	GO:0002573	myeloid leukocyte differentiation	10/101	204/18670	1.57559e-07	2.61434e-06	1.22925e-06	VEGFA/MTOR/MMP9/CSF1R/MAPK14/PIK3CD/JUN/PRKCA/TNF/IFNG	10
	BP	GO:0150076	neuroinflammatory response	7/101	75/18670	1.61368e-07	2.65802e-06	1.24979e-06	PTGS2/MMP9/EGFR/JUN/TNF/IL1B/IFNG	7
	BP	GO:1901861	regulation of muscle tissue development	9/101	155/18670	1.61641e-07	2.65802e-06	1.24979e-06	FGF2/HMGCR/MTOR/CDK1/HDAC4/MAPK14/SIRT2/MAPK1/GLI1	9
	BP	GO:2001026	regulation of endothelial cell chemotaxis	5/101	24/18670	1.64239e-07	2.68756e-06	1.26368e-06	VEGFA/FGF1/FGF2/MET/KDR	5
	BP	GO:0071222	cellular response to lipopolysaccharide	10/101	205/18670	1.64903e-07	2.68756e-06	1.26368e-06	PTAFR/NR1H3/MAPK8/MAPK14/MAPK1/PRKCA/TNF/NFKBIA/IL1B/CASP1	10
	BP	GO:0002673	regulation of acute inflammatory response	6/101	46/18670	1.69595e-07	2.75178e-06	1.29388e-06	PTGS2/ADORA1/PIK3CG/TNF/IL1B/ADCYAP1	6
	BP	GO:0048634	regulation of muscle organ development	9/101	156/18670	1.70777e-07	2.75876e-06	1.29716e-06	FGF2/HMGCR/MTOR/CDK1/HDAC4/MAPK14/SIRT2/MAPK1/GLI1	9
	BP	GO:0034504	protein localization to nucleus	11/101	262/18670	1.75707e-07	2.82595e-06	1.32875e-06	STAT3/PTGS2/F2/CDK1/AGTR2/SYK/MAPK14/MAPK1/DRD1/NFKBIA/IFNG	11
	BP	GO:0043200	response to amino acid	8/101	113/18670	1.77524e-07	2.8427e-06	1.33663e-06	BCL2L1/PCNA/MTOR/F7/EGFR/GLRA1/TNF/CASP3	8
	BP	GO:0014706	striated muscle tissue development	13/101	390/18670	1.83047e-07	2.91841e-06	1.37223e-06	VEGFA/FGF2/HMGCR/MTOR/S1PR1/CDK1/AGTR2/HDAC4/MAPK14/SIRT2/MAPK1/GLI1/MAP2K4	13
	BP	GO:0090276	regulation of peptide hormone secretion	10/101	208/18670	1.88775e-07	2.99669e-06	1.40904e-06	HMGCR/EGFR/PRKCA/ADRA2A/ADRA2C/DRD2/TNF/IL1B/IFNG/ADCYAP1	10
	BP	GO:0006809	nitric oxide biosynthetic process	7/101	77/18670	1.93796e-07	3.06315e-06	1.44028e-06	HSP90AA1/PTGS2/MTOR/AGTR2/TNF/IL1B/IFNG	7
	BP	GO:1901617	organic hydroxy compound biosynthetic process	11/101	266/18670	2.04575e-07	3.21964e-06	1.51386e-06	PTAFR/FGF1/FGF2/CYP19A1/HMGCR/NPC1L1/VDR/AGTR2/TNF/IL1B/IFNG	11
	BP	GO:0010506	regulation of autophagy	12/101	328/18670	2.08204e-07	3.26276e-06	1.53414e-06	STAT3/HDAC6/MET/MTOR/MAPK8/PIK3CA/SIRT2/PIK3CB/KDR/HTR2B/CASP3/IFNG	12
	BP	GO:0055023	positive regulation of cardiac muscle tissue growth	6/101	48/18670	2.20256e-07	3.43693e-06	1.61603e-06	FGF2/MTOR/CDK1/MAPK14/MAPK1/GLI1	6
	BP	GO:0019935	cyclic-nucleotide-mediated signaling	10/101	212/18670	2.25302e-07	3.486e-06	1.6391e-06	PDE10A/PRKCA/HTR2B/ADRA2A/ADRA2C/ADRA2B/DRD1/DRD2/ADRA1D/ADCYAP1	10
	BP	GO:1903531	negative regulation of secretion by cell	10/101	212/18670	2.25302e-07	3.486e-06	1.6391e-06	HMGCR/NR1H3/ADORA1/AGTR2/ADRA2A/ADRA2C/ADRA2B/DRD2/TNF/IL1B	10
	BP	GO:0045927	positive regulation of growth	11/101	270/18670	2.37571e-07	3.66039e-06	1.7211e-06	IL2/VEGFA/FGF2/MTOR/F2/CDK1/EGFR/MAPK14/MAPK1/GLI1/DRD2	11
	BP	GO:0051170	import into nucleus	9/101	163/18670	2.48278e-07	3.80935e-06	1.79114e-06	STAT3/PTGS2/AGTR2/SYK/MAPK14/MAPK1/DRD1/NFKBIA/IFNG	9
	BP	GO:1902930	regulation of alcohol biosynthetic process	7/101	81/18670	2.7532e-07	4.20666e-06	1.97796e-06	PTAFR/FGF1/HMGCR/VDR/TNF/IL1B/IFNG	7
	BP	GO:0022612	gland morphogenesis	8/101	120/18670	2.8259e-07	4.29983e-06	2.02177e-06	AR/ESR1/VDR/EGFR/CSF1R/GLI1/BAX/TNF	8
	BP	GO:0071496	cellular response to external stimulus	12/101	339/18670	2.9654e-07	4.49343e-06	2.1128e-06	ATP1A1/PTGS2/VDR/MTOR/MAPK8/EGFR/HDAC4/MAPK1/JUN/IL1B/CASP1/MAP2K4	12
	BP	GO:0032642	regulation of chemokine production	7/101	82/18670	2.99692e-07	4.50398e-06	2.11776e-06	CSF1R/SYK/TLR9/TNF/IL1B/IFNG/ADCYAP1	7
	BP	GO:0046209	nitric oxide metabolic process	7/101	82/18670	2.99692e-07	4.50398e-06	2.11776e-06	HSP90AA1/PTGS2/MTOR/AGTR2/TNF/IL1B/IFNG	7
	BP	GO:0060537	muscle tissue development	13/101	408/18670	3.06606e-07	4.57202e-06	2.14975e-06	VEGFA/FGF2/HMGCR/MTOR/S1PR1/CDK1/AGTR2/HDAC4/MAPK14/SIRT2/MAPK1/GLI1/MAP2K4	13
	BP	GO:0046885	regulation of hormone biosynthetic process	5/101	27/18670	3.0796e-07	4.57202e-06	2.14975e-06	ATP1A1/VDR/TNF/IL1B/IFNG	5
	BP	GO:0098810	neurotransmitter reuptake	5/101	27/18670	3.0796e-07	4.57202e-06	2.14975e-06	SLC6A2/SLC6A4/SLC29A1/DRD1/DRD2	5
	BP	GO:0030522	intracellular receptor signaling pathway	11/101	278/18670	3.1801e-07	4.69847e-06	2.2092e-06	STAT3/RORC/AR/ESR1/NR1H3/VDR/HDAC6/HDAC1/NR3C1/NR1I3/NFKBIA	11
	BP	GO:0050999	regulation of nitric-oxide synthase activity	6/101	51/18670	3.19039e-07	4.69847e-06	2.2092e-06	HSP90AA1/AGTR2/EGFR/HTR2B/TNF/IL1B	6
	BP	GO:0051302	regulation of cell division	9/101	168/18670	3.20872e-07	4.70655e-06	2.21301e-06	VEGFA/FGF1/FGF2/BCL2L1/AURKA/SIRT2/HTR2B/DRD2/IL1B	9
	BP	GO:0055078	sodium ion homeostasis	6/101	52/18670	3.59083e-07	5.22523e-06	2.45688e-06	ATP1A1/ATP12A/AGTR1/ADORA1/AGTR2/DRD2	6
	BP	GO:0060421	positive regulation of heart growth	6/101	52/18670	3.59083e-07	5.22523e-06	2.45688e-06	FGF2/MTOR/CDK1/MAPK14/MAPK1/GLI1	6
	BP	GO:0014013	regulation of gliogenesis	8/101	124/18670	3.63737e-07	5.27203e-06	2.47889e-06	HDAC1/MTOR/F2/CDK1/SIRT2/TNF/IL1B/ADCYAP1	8
	BP	GO:0006937	regulation of muscle contraction	9/101	171/18670	3.72742e-07	5.32679e-06	2.50464e-06	PTAFR/ATP1A1/PTGS2/ADORA1/HDAC4/PIK3CG/ADRA2A/ADRA2C/ADRA2B	9
	BP	GO:0045408	regulation of interleukin-6 biosynthetic process	5/101	28/18670	3.73304e-07	5.32679e-06	2.50464e-06	STAT3/PTAFR/SYK/TNF/IL1B	5
	BP	GO:1902932	positive regulation of alcohol biosynthetic process	5/101	28/18670	3.73304e-07	5.32679e-06	2.50464e-06	PTAFR/FGF1/TNF/IL1B/IFNG	5
	BP	GO:0030595	leukocyte chemotaxis	10/101	224/18670	3.74778e-07	5.32679e-06	2.50464e-06	VEGFA/LGALS3/CYP19A1/S1PR1/F7/SYK/MAPK14/PIK3CD/PIK3CG/IL1B	10
	BP	GO:0097191	extrinsic apoptotic signaling pathway	10/101	224/18670	3.74778e-07	5.32679e-06	2.50464e-06	IL2/LGALS3/AR/BCL2L1/AGTR2/BAX/TNF/CASP3/IL1B/IFNG	10
	BP	GO:0048638	regulation of developmental growth	12/101	347/18670	3.80364e-07	5.3853e-06	2.53215e-06	STAT3/VEGFA/FGF2/AR/SLC6A4/MTOR/CDK1/PIK3CA/MAPK14/MAPK1/GLI1/DRD2	12
	BP	GO:2001057	reactive nitrogen species metabolic process	7/101	85/18670	3.83981e-07	5.4156e-06	2.5464e-06	HSP90AA1/PTGS2/MTOR/AGTR2/TNF/IL1B/IFNG	7
	BP	GO:0042368	vitamin D biosynthetic process	4/101	12/18670	3.86263e-07	5.42692e-06	2.55172e-06	VDR/TNF/IL1B/IFNG	4
	BP	GO:0042226	interleukin-6 biosynthetic process	5/101	29/18670	4.49146e-07	6.13145e-06	2.88298e-06	STAT3/PTAFR/SYK/TNF/IL1B	5
	BP	GO:0045822	negative regulation of heart contraction	5/101	29/18670	4.49146e-07	6.13145e-06	2.88298e-06	IL2/ATP1A1/ADORA1/AGTR2/PIK3CG	5
	BP	GO:0006914	autophagy	14/101	496/18670	4.49849e-07	6.13145e-06	2.88298e-06	STAT3/HSP90AA1/HDAC6/MET/MTOR/MAPK8/PIK3CA/SIRT2/PIK3CB/KDR/HTR2B/DRD2/CASP3/IFNG	14
	BP	GO:0061919	process utilizing autophagic mechanism	14/101	496/18670	4.49849e-07	6.13145e-06	2.88298e-06	STAT3/HSP90AA1/HDAC6/MET/MTOR/MAPK8/PIK3CA/SIRT2/PIK3CB/KDR/HTR2B/DRD2/CASP3/IFNG	14
	BP	GO:0014068	positive regulation of phosphatidylinositol 3-kinase signaling	7/101	87/18670	4.50589e-07	6.13145e-06	2.88298e-06	F2/PIK3CA/PIK3CD/PIK3CB/PIK3CG/KDR/TNF	7
	BP	GO:0045844	positive regulation of striated muscle tissue development	7/101	87/18670	4.50589e-07	6.13145e-06	2.88298e-06	FGF2/HMGCR/MTOR/CDK1/MAPK14/MAPK1/GLI1	7
	BP	GO:0048636	positive regulation of muscle organ development	7/101	87/18670	4.50589e-07	6.13145e-06	2.88298e-06	FGF2/HMGCR/MTOR/CDK1/MAPK14/MAPK1/GLI1	7
	BP	GO:0051781	positive regulation of cell division	7/101	87/18670	4.50589e-07	6.13145e-06	2.88298e-06	VEGFA/FGF1/FGF2/SIRT2/HTR2B/DRD2/IL1B	7
	BP	GO:0050994	regulation of lipid catabolic process	6/101	54/18670	4.51581e-07	6.13145e-06	2.88298e-06	MTOR/ADORA1/PIK3CG/ADRA2A/TNF/IL1B	6
	BP	GO:0046165	alcohol biosynthetic process	9/101	175/18670	4.53128e-07	6.13145e-06	2.88298e-06	PTAFR/FGF1/FGF2/HMGCR/NPC1L1/VDR/TNF/IL1B/IFNG	9
	BP	GO:2001234	negative regulation of apoptotic signaling pathway	10/101	230/18670	4.77874e-07	6.44252e-06	3.02925e-06	LGALS3/PTPN1/AR/PTGS2/BCL2L1/HDAC1/MMP9/BAX/TNF/IL1B	10
	BP	GO:1901863	positive regulation of muscle tissue development	7/101	88/18670	4.87376e-07	6.54655e-06	3.07817e-06	FGF2/HMGCR/MTOR/CDK1/MAPK14/MAPK1/GLI1	7
	BP	GO:0032602	chemokine production	7/101	89/18670	5.26655e-07	7.04834e-06	3.3141e-06	CSF1R/SYK/TLR9/TNF/IL1B/IFNG/ADCYAP1	7
	BP	GO:0045940	positive regulation of steroid metabolic process	5/101	30/18670	5.36669e-07	7.09881e-06	3.33784e-06	FGF1/AGTR1/TNF/IL1B/IFNG	5
	BP	GO:0097421	liver regeneration	5/101	30/18670	5.36669e-07	7.09881e-06	3.33784e-06	TYMS/PCNA/EGFR/AURKA/GLI1	5
	BP	GO:0009755	hormone-mediated signaling pathway	10/101	233/18670	5.3817e-07	7.09881e-06	3.33784e-06	RORC/AR/ESR1/NR1H3/VDR/HDAC6/HDAC1/NR3C1/NR1I3/NR3C2	10
	BP	GO:0048738	cardiac muscle tissue development	10/101	233/18670	5.3817e-07	7.09881e-06	3.33784e-06	VEGFA/FGF2/MTOR/S1PR1/CDK1/AGTR2/MAPK14/MAPK1/GLI1/MAP2K4	10
	BP	GO:0001666	response to hypoxia	12/101	359/18670	5.45814e-07	7.17384e-06	3.37311e-06	VEGFA/PSEN2/HSD11B2/SLC6A4/PTGS2/MTOR/ADORA1/F7/SIRT2/DRD2/CASP3/SLC2A4	12
	BP	GO:0048771	tissue remodeling	9/101	179/18670	5.48142e-07	7.17412e-06	3.37325e-06	IL2/VDR/S1PR1/AGTR2/EGFR/CSF1R/SYK/PRKCA/BAX	9
	BP	GO:0010870	positive regulation of receptor biosynthetic process	4/101	13/18670	5.55618e-07	7.17412e-06	3.37325e-06	NR1H3/HDAC6/HDAC1/IFNG	4
	BP	GO:0030656	regulation of vitamin metabolic process	4/101	13/18670	5.55618e-07	7.17412e-06	3.37325e-06	VDR/TNF/IL1B/IFNG	4
	BP	GO:1901550	regulation of endothelial cell development	4/101	13/18670	5.55618e-07	7.17412e-06	3.37325e-06	VEGFA/S1PR3/TNF/IL1B	4
	BP	GO:1903140	regulation of establishment of endothelial barrier	4/101	13/18670	5.55618e-07	7.17412e-06	3.37325e-06	VEGFA/S1PR3/TNF/IL1B	4
	BP	GO:0003158	endothelium development	8/101	132/18670	5.87201e-07	7.5289e-06	3.54006e-06	VEGFA/FGF1/MET/S1PR1/S1PR3/KDR/TNF/IL1B	8
	BP	GO:0045598	regulation of fat cell differentiation	8/101	132/18670	5.87201e-07	7.5289e-06	3.54006e-06	RORC/PTGS2/HDAC6/MTOR/MAPK14/SIRT2/HTR2A/TNF	8
	BP	GO:0010038	response to metal ion	12/101	362/18670	5.96074e-07	7.61605e-06	3.58104e-06	PTGS2/BACE1/PCNA/MAPK8/CDK1/MMP9/EGFR/MAPK1/GLRA1/JUN/DRD2/CASP3	12
	BP	GO:0061138	morphogenesis of a branching epithelium	9/101	182/18670	6.30305e-07	8.02545e-06	3.77354e-06	VEGFA/FGF1/FGF2/AR/ESR1/VDR/MET/AGTR2/TNF	9
	BP	GO:0001963	synaptic transmission, dopaminergic	5/101	31/18670	6.37138e-07	8.02881e-06	3.77512e-06	SLC6A2/SLC6A4/PTGS2/DRD1/DRD2	5
	BP	GO:0035767	endothelial cell chemotaxis	5/101	31/18670	6.37138e-07	8.02881e-06	3.77512e-06	VEGFA/FGF1/FGF2/MET/KDR	5
	BP	GO:0071880	adenylate cyclase-activating adrenergic receptor signaling pathway	5/101	31/18670	6.37138e-07	8.02881e-06	3.77512e-06	ADRA2A/ADRA2C/ADRA2B/DRD2/ADRA1D	5
	BP	GO:0051048	negative regulation of secretion	10/101	238/18670	6.53542e-07	8.20733e-06	3.85906e-06	HMGCR/NR1H3/ADORA1/AGTR2/ADRA2A/ADRA2C/ADRA2B/DRD2/TNF/IL1B	10
	BP	GO:0032355	response to estradiol	8/101	134/18670	6.58584e-07	8.24242e-06	3.87556e-06	STAT3/SLC6A4/ESR1/PTGS2/PCNA/F7/EGFR/CASP3	8
	BP	GO:0019933	cAMP-mediated signaling	9/101	184/18670	6.90828e-07	8.61655e-06	4.05147e-06	PDE10A/PRKCA/ADRA2A/ADRA2C/ADRA2B/DRD1/DRD2/ADRA1D/ADCYAP1	9
	BP	GO:0001889	liver development	8/101	135/18670	6.96973e-07	8.66373e-06	4.07365e-06	TYMS/PCNA/MET/EGFR/AURKA/PIK3CA/GLI1/JUN	8
	BP	GO:0006476	protein deacetylation	7/101	93/18670	7.11459e-07	8.81392e-06	4.14427e-06	VEGFA/HDAC6/HDAC1/MAPK8/HDAC4/SIRT2/IFNG	7
	BP	GO:0034599	cellular response to oxidative stress	11/101	302/18670	7.22171e-07	8.9165e-06	4.19251e-06	HDAC6/PCNA/MET/MAPK8/CDK1/MMP9/EGFR/SIRT2/MAPK1/JUN/TNF	11
	BP	GO:0036293	response to decreased oxygen levels	12/101	370/18670	7.50803e-07	9.22142e-06	4.33588e-06	VEGFA/PSEN2/HSD11B2/SLC6A4/PTGS2/MTOR/ADORA1/F7/SIRT2/DRD2/CASP3/SLC2A4	12
	BP	GO:0045907	positive regulation of vasoconstriction	5/101	32/18670	7.51896e-07	9.22142e-06	4.33588e-06	PTAFR/PTGS2/EGFR/ADRA2C/HTR2A	5
	BP	GO:0033619	membrane protein proteolysis	6/101	59/18670	7.70821e-07	9.3907e-06	4.41548e-06	PSEN2/BACE1/ADRA2A/TNF/IL1B/IFNG	6
	BP	GO:0097755	positive regulation of blood vessel diameter	6/101	59/18670	7.70821e-07	9.3907e-06	4.41548e-06	PTAFR/ADORA1/AGTR2/EGFR/DRD1/ADCYAP1	6
	BP	GO:0036092	phosphatidylinositol-3-phosphate biosynthetic process	4/101	14/18670	7.74635e-07	9.40592e-06	4.42263e-06	PIK3CA/PIK3CD/PIK3CB/PIK3CG	4
	BP	GO:0031334	positive regulation of protein-containing complex assembly	10/101	244/18670	8.20116e-07	9.90481e-06	4.65721e-06	VEGFA/HSP90AA1/ESR1/HDAC6/MET/MTOR/SYK/BAX/TNF/IFNG	10
	BP	GO:0050810	regulation of steroid biosynthetic process	7/101	95/18670	8.22567e-07	9.90481e-06	4.65721e-06	FGF1/ATP1A1/HMGCR/VDR/TNF/IL1B/IFNG	7
	BP	GO:0061008	hepaticobiliary system development	8/101	138/18670	8.23826e-07	9.90481e-06	4.65721e-06	TYMS/PCNA/MET/EGFR/AURKA/PIK3CA/GLI1/JUN	8
	BP	GO:0007189	adenylate cyclase-activating G protein-coupled receptor signaling pathway	8/101	139/18670	8.70269e-07	1.0429e-05	4.90368e-06	PRKCA/ADRA2A/ADRA2C/ADRA2B/DRD1/DRD2/ADRA1D/ADCYAP1	8
	BP	GO:0008585	female gonad development	7/101	96/18670	8.83362e-07	1.05172e-05	4.94514e-06	VEGFA/CYP19A1/ESR1/BCL2L1/BAX/CASP3/ADCYAP1	7
	BP	GO:0032755	positive regulation of interleukin-6 production	7/101	96/18670	8.83362e-07	1.05172e-05	4.94514e-06	STAT3/PTAFR/SYK/TLR9/TNF/IL1B/ADCYAP1	7
	BP	GO:0006979	response to oxidative stress	13/101	451/18670	9.4965e-07	1.12698e-05	5.29902e-06	PTGS2/HDAC6/PCNA/MET/MAPK8/CDK1/MMP9/EGFR/SIRT2/MAPK1/JUN/TNF/CASP3	13
	BP	GO:0030072	peptide hormone secretion	10/101	250/18670	1.0227e-06	1.20297e-05	5.6563e-06	HMGCR/EGFR/PRKCA/ADRA2A/ADRA2C/DRD2/TNF/IL1B/IFNG/ADCYAP1	10
	BP	GO:0038127	ERBB signaling pathway	8/101	142/18670	1.02325e-06	1.20297e-05	5.6563e-06	HSP90AA1/ADORA1/MMP9/EGFR/PIK3CA/MAPK1/PRKCA/ADRA2A	8
	BP	GO:0032148	activation of protein kinase B activity	5/101	34/18670	1.03008e-06	1.20297e-05	5.6563e-06	FGF1/MTOR/ADRA2A/ADRA2C/ADRA2B	5
	BP	GO:0071875	adrenergic receptor signaling pathway	5/101	34/18670	1.03008e-06	1.20297e-05	5.6563e-06	ADRA2A/ADRA2C/ADRA2B/DRD2/ADRA1D	5
	BP	GO:2000273	positive regulation of signaling receptor activity	5/101	34/18670	1.03008e-06	1.20297e-05	5.6563e-06	ADORA1/ADRA2A/ADRA2C/ADRA2B/IFNG	5
	BP	GO:0050433	regulation of catecholamine secretion	6/101	62/18670	1.03801e-06	1.20455e-05	5.66374e-06	AGTR2/ADRA2A/ADRA2C/ADRA2B/DRD2/HTR2A	6
	BP	GO:0055025	positive regulation of cardiac muscle tissue development	6/101	62/18670	1.03801e-06	1.20455e-05	5.66374e-06	FGF2/MTOR/CDK1/MAPK14/MAPK1/GLI1	6
	BP	GO:0042362	fat-soluble vitamin biosynthetic process	4/101	15/18670	1.05193e-06	1.20545e-05	5.66799e-06	VDR/TNF/IL1B/IFNG	4
	BP	GO:0051044	positive regulation of membrane protein ectodomain proteolysis	4/101	15/18670	1.05193e-06	1.20545e-05	5.66799e-06	ADRA2A/TNF/IL1B/IFNG	4
	BP	GO:0051770	positive regulation of nitric-oxide synthase biosynthetic process	4/101	15/18670	1.05193e-06	1.20545e-05	5.66799e-06	KDR/TLR9/IFNG/MAP2K4	4
	BP	GO:2001028	positive regulation of endothelial cell chemotaxis	4/101	15/18670	1.05193e-06	1.20545e-05	5.66799e-06	VEGFA/FGF2/MET/KDR	4
	BP	GO:0009416	response to light stimulus	11/101	314/18670	1.05849e-06	1.20761e-05	5.67815e-06	HMGCR/PTGS2/PCNA/MTOR/MAPK8/EGFR/METAP2/DRD1/DRD2/BAX/CASP3	11
	BP	GO:0045637	regulation of myeloid cell differentiation	10/101	251/18670	1.06041e-06	1.20761e-05	5.67815e-06	STAT3/LGALS3/HDAC1/MTOR/MAPK14/JUN/PRKCA/TNF/NFKBIA/IFNG	10
	BP	GO:0030879	mammary gland development	8/101	143/18670	1.07909e-06	1.22509e-05	5.76033e-06	VEGFA/AR/CYP19A1/ESR1/VDR/CSF1R/MAPK1/BAX	8
	BP	GO:0051235	maintenance of location	11/101	315/18670	1.09192e-06	1.23583e-05	5.81081e-06	FGF2/NR1H3/F2/HTR2B/DRD1/DRD2/HTR2A/BAX/TNF/NFKBIA/IL1B	11
	BP	GO:0046622	positive regulation of organ growth	6/101	63/18670	1.14228e-06	1.28884e-05	6.06008e-06	FGF2/MTOR/CDK1/MAPK14/MAPK1/GLI1	6
	BP	GO:0070588	calcium ion transmembrane transport	11/101	319/18670	1.23513e-06	1.38933e-05	6.53259e-06	FGF2/PSEN2/F2/PIK3CG/TLR9/HTR2B/ADRA2A/DRD1/DRD2/HTR2A/BAX	11
	BP	GO:0046545	development of primary female sexual characteristics	7/101	101/18670	1.24693e-06	1.39453e-05	6.55701e-06	VEGFA/CYP19A1/ESR1/BCL2L1/BAX/CASP3/ADCYAP1	7
	BP	GO:0050432	catecholamine secretion	6/101	64/18670	1.25496e-06	1.39453e-05	6.55701e-06	AGTR2/ADRA2A/ADRA2C/ADRA2B/DRD2/HTR2A	6
	BP	GO:0060135	maternal process involved in female pregnancy	6/101	64/18670	1.25496e-06	1.39453e-05	6.55701e-06	AR/ESR1/PTGS2/VDR/MTOR/MAPK1	6
	BP	GO:1903672	positive regulation of sprouting angiogenesis	6/101	64/18670	1.25496e-06	1.39453e-05	6.55701e-06	VEGFA/FGF1/FGF2/PTGS2/AGTR1/KDR	6
	BP	GO:0031099	regeneration	9/101	198/18670	1.27394e-06	1.41135e-05	6.6361e-06	TYMS/PCNA/MAP2K1/CDK1/F7/EGFR/AURKA/GLI1/JUN	9
	BP	GO:0042110	T cell activation	13/101	464/18670	1.30346e-06	1.4397e-05	6.7694e-06	STAT3/IL2/RORC/LGALS3/MTOR/SYK/PIK3CA/PIK3CD/PIK3CG/BAX/CASP3/IL1B/IFNG	13
	BP	GO:0007568	aging	11/101	321/18670	1.31275e-06	1.4456e-05	6.79715e-06	STAT3/TYMS/HMGCR/PTGS2/MTOR/MAP2K1/CDK1/MAPK14/MAPK1/JUN/HTR2A	11
	BP	GO:0060562	epithelial tube morphogenesis	11/101	322/18670	1.35314e-06	1.48562e-05	6.98533e-06	VEGFA/FGF1/FGF2/AR/ESR1/VDR/MET/AGTR2/CSF1R/TNF/CASP3	11
	BP	GO:0006940	regulation of smooth muscle contraction	6/101	65/18670	1.37657e-06	1.50683e-05	7.08505e-06	PTAFR/PTGS2/ADORA1/ADRA2A/ADRA2C/ADRA2B	6
	BP	GO:0043902	positive regulation of multi-organism process	5/101	36/18670	1.38369e-06	1.51011e-05	7.10049e-06	PTAFR/HDAC4/AURKA/SIRT2/GLRA1	5
	BP	GO:0014061	regulation of norepinephrine secretion	4/101	16/18670	1.39676e-06	1.51536e-05	7.12516e-06	AGTR2/ADRA2A/ADRA2C/ADRA2B	4
	BP	GO:0032225	regulation of synaptic transmission, dopaminergic	4/101	16/18670	1.39676e-06	1.51536e-05	7.12516e-06	SLC6A4/PTGS2/DRD1/DRD2	4
	BP	GO:0035601	protein deacylation	7/101	103/18670	1.42383e-06	1.54017e-05	7.24183e-06	VEGFA/HDAC6/HDAC1/MAPK8/HDAC4/SIRT2/IFNG	7
	BP	GO:0042326	negative regulation of phosphorylation	13/101	468/18670	1.4338e-06	1.54555e-05	7.2671e-06	STAT3/IL2/PTPN1/HMGCR/MTOR/HDAC4/SIRT2/JUN/DRD2/BAX/CASP3/IL1B/IFNG	13
	BP	GO:1903829	positive regulation of cellular protein localization	11/101	324/18670	1.43723e-06	1.54555e-05	7.2671e-06	LGALS3/PTGS2/F2/MAPK8/CDK1/EGFR/MAPK14/MAPK1/TNF/IL1B/IFNG	11
	BP	GO:0070482	response to oxygen levels	12/101	394/18670	1.45058e-06	1.55534e-05	7.31317e-06	VEGFA/PSEN2/HSD11B2/SLC6A4/PTGS2/MTOR/ADORA1/F7/SIRT2/DRD2/CASP3/SLC2A4	12
	BP	GO:0098732	macromolecule deacylation	7/101	104/18670	1.51987e-06	1.62488e-05	7.64015e-06	VEGFA/HDAC6/HDAC1/MAPK8/HDAC4/SIRT2/IFNG	7
	BP	GO:0071276	cellular response to cadmium ion	5/101	37/18670	1.59305e-06	1.69817e-05	7.98473e-06	MAPK8/MMP9/EGFR/MAPK1/JUN	5
	BP	GO:0045766	positive regulation of angiogenesis	9/101	204/18670	1.63169e-06	1.73432e-05	8.15472e-06	STAT3/VEGFA/FGF1/FGF2/PTGS2/AGTR1/PRKCA/KDR/IL1B	9
	BP	GO:0050769	positive regulation of neurogenesis	13/101	474/18670	1.65112e-06	1.7499e-05	8.22798e-06	IL2/VEGFA/HDAC1/MTOR/MAP2K1/ALK/ADRA2C/ADRA2B/DRD2/TNF/IL1B/IFNG/ADCYAP1	13
	BP	GO:1903706	regulation of hemopoiesis	13/101	475/18670	1.69006e-06	1.78601e-05	8.39777e-06	STAT3/IL2/LGALS3/HDAC1/MTOR/SYK/MAPK14/JUN/PRKCA/TLR9/TNF/NFKBIA/IFNG	13
	BP	GO:0032102	negative regulation of response to external stimulus	12/101	400/18670	1.69759e-06	1.78881e-05	8.41093e-06	IL2/FGF2/CYP19A1/HMGCR/NR1H3/BACE1/F2/ADORA1/SIRT2/DRD1/DRD2/ADCYAP1	12
	BP	GO:1903169	regulation of calcium ion transmembrane transport	8/101	152/18670	1.71004e-06	1.79677e-05	8.44834e-06	PSEN2/F2/PIK3CG/TLR9/ADRA2A/DRD1/DRD2/BAX	8
	BP	GO:0001655	urogenital system development	11/101	330/18670	1.71772e-06	1.79968e-05	8.46205e-06	VEGFA/FGF1/FGF2/AR/CYP19A1/ESR1/AGTR1/AGTR2/MMP9/GLI1/BAX	11
	BP	GO:0022407	regulation of cell-cell adhesion	12/101	402/18670	1.78783e-06	1.8678e-05	8.78233e-06	PTAFR/IL2/VEGFA/LGALS3/SYK/PIK3CA/MAPK14/PRKCA/TNF/CASP3/IL1B/IFNG	12
	BP	GO:0048243	norepinephrine secretion	4/101	17/18670	1.81895e-06	1.88147e-05	8.84662e-06	AGTR2/ADRA2A/ADRA2C/ADRA2B	4
	BP	GO:0016572	histone phosphorylation	5/101	38/18670	1.82657e-06	1.88147e-05	8.84662e-06	CDK1/AURKA/PRKCA/DRD1/IL1B	5
	BP	GO:0032350	regulation of hormone metabolic process	5/101	38/18670	1.82657e-06	1.88147e-05	8.84662e-06	ATP1A1/VDR/TNF/IL1B/IFNG	5
	BP	GO:0060045	positive regulation of cardiac muscle cell proliferation	5/101	38/18670	1.82657e-06	1.88147e-05	8.84662e-06	FGF2/CDK1/MAPK14/MAPK1/GLI1	5
	BP	GO:1903523	negative regulation of blood circulation	5/101	38/18670	1.82657e-06	1.88147e-05	8.84662e-06	IL2/ATP1A1/ADORA1/AGTR2/PIK3CG	5
	BP	GO:0030073	insulin secretion	9/101	207/18670	1.84098e-06	1.891e-05	8.8914e-06	HMGCR/PRKCA/ADRA2A/ADRA2C/DRD2/TNF/IL1B/IFNG/ADCYAP1	9
	BP	GO:1904659	glucose transmembrane transport	7/101	108/18670	1.96007e-06	2.00771e-05	9.44017e-06	SLC5A2/SLC5A1/MAPK14/DRD1/TNF/IL1B/SLC2A4	7
	BP	GO:2001233	regulation of apoptotic signaling pathway	12/101	406/18670	1.98115e-06	2.02364e-05	9.5151e-06	LGALS3/PTPN1/AR/PTGS2/BCL2L1/HDAC1/MAPK8/AGTR2/MMP9/BAX/TNF/IL1B	12
	BP	GO:0071229	cellular response to acid chemical	9/101	209/18670	1.99302e-06	2.03012e-05	9.54553e-06	PTAFR/VEGFA/SLC6A4/BCL2L1/MTOR/EGFR/GLRA1/KDR/TNF	9
	BP	GO:0043523	regulation of neuron apoptotic process	9/101	210/18670	2.07302e-06	2.10085e-05	9.87813e-06	BACE1/BCL2L1/HDAC4/PIK3CA/JUN/BAX/TNF/CASP3/MAP2K4	9
	BP	GO:1905952	regulation of lipid localization	8/101	156/18670	2.07814e-06	2.10085e-05	9.87813e-06	CYP19A1/NR1H3/AGTR1/AGTR2/SYK/TNF/NFKBIA/IL1B	8
	BP	GO:0071868	cellular response to monoamine stimulus	7/101	109/18670	2.08538e-06	2.10085e-05	9.87813e-06	ALK/SIRT2/MAPK1/HTR2B/DRD1/DRD2/HTR2A	7
	BP	GO:0071870	cellular response to catecholamine stimulus	7/101	109/18670	2.08538e-06	2.10085e-05	9.87813e-06	ALK/SIRT2/MAPK1/HTR2B/DRD1/DRD2/HTR2A	7
	BP	GO:0050795	regulation of behavior	6/101	71/18670	2.32522e-06	2.32704e-05	1.09416e-05	STAT3/MTOR/ADORA1/HDAC4/HTR2B/DRD2	6
	BP	GO:0006704	glucocorticoid biosynthetic process	4/101	18/18670	2.32894e-06	2.32704e-05	1.09416e-05	ATP1A1/HSD11B2/HSD11B1/CYP17A1	4
	BP	GO:1900221	regulation of amyloid-beta clearance	4/101	18/18670	2.32894e-06	2.32704e-05	1.09416e-05	HMGCR/HDAC1/TNF/IFNG	4
	BP	GO:0045124	regulation of bone resorption	5/101	40/18670	2.37407e-06	2.35927e-05	1.10932e-05	S1PR1/EGFR/CSF1R/SYK/PRKCA	5
	BP	GO:0071548	response to dexamethasone	5/101	40/18670	2.37407e-06	2.35927e-05	1.10932e-05	PTAFR/PCNA/AGTR2/EGFR/NR3C1	5
	BP	GO:0008645	hexose transmembrane transport	7/101	112/18670	2.50219e-06	2.47319e-05	1.16289e-05	SLC5A2/SLC5A1/MAPK14/DRD1/TNF/IL1B/SLC2A4	7
	BP	GO:0043279	response to alkaloid	7/101	112/18670	2.50219e-06	2.47319e-05	1.16289e-05	BCL2L1/MTOR/DRD1/DRD2/HTR2A/BCHE/CASP3	7
	BP	GO:0038034	signal transduction in absence of ligand	6/101	72/18670	2.52557e-06	2.47627e-05	1.16433e-05	IL2/BCL2L1/BAX/TNF/CASP3/IL1B	6
	BP	GO:0061180	mammary gland epithelium development	6/101	72/18670	2.52557e-06	2.47627e-05	1.16433e-05	AR/ESR1/VDR/CSF1R/MAPK1/BAX	6
	BP	GO:0097192	extrinsic apoptotic signaling pathway in absence of ligand	6/101	72/18670	2.52557e-06	2.47627e-05	1.16433e-05	IL2/BCL2L1/BAX/TNF/CASP3/IL1B	6
	BP	GO:0046620	regulation of organ growth	7/101	113/18670	2.65571e-06	2.58315e-05	1.21459e-05	FGF2/SLC6A4/MTOR/CDK1/MAPK14/MAPK1/GLI1	7
	BP	GO:0071867	response to monoamine	7/101	113/18670	2.65571e-06	2.58315e-05	1.21459e-05	ALK/SIRT2/MAPK1/HTR2B/DRD1/DRD2/HTR2A	7
	BP	GO:0071869	response to catecholamine	7/101	113/18670	2.65571e-06	2.58315e-05	1.21459e-05	ALK/SIRT2/MAPK1/HTR2B/DRD1/DRD2/HTR2A	7
	BP	GO:0050920	regulation of chemotaxis	9/101	217/18670	2.71467e-06	2.63352e-05	1.23827e-05	VEGFA/FGF1/FGF2/CYP19A1/MET/S1PR1/F7/MAPK14/KDR	9
	BP	GO:1903524	positive regulation of blood circulation	6/101	73/18670	2.73977e-06	2.65085e-05	1.24642e-05	PTAFR/ATP1A1/PTGS2/EGFR/ADRA2C/HTR2A	6
	BP	GO:0015749	monosaccharide transmembrane transport	7/101	114/18670	2.81701e-06	2.69712e-05	1.26818e-05	SLC5A2/SLC5A1/MAPK14/DRD1/TNF/IL1B/SLC2A4	7
	BP	GO:0042035	regulation of cytokine biosynthetic process	7/101	114/18670	2.81701e-06	2.69712e-05	1.26818e-05	STAT3/PTAFR/SYK/TLR9/TNF/IL1B/IFNG	7
	BP	GO:0042752	regulation of circadian rhythm	7/101	114/18670	2.81701e-06	2.69712e-05	1.26818e-05	RORC/NR1H3/MTOR/MAPK8/ADORA1/CDK1/DRD2	7
	BP	GO:0045446	endothelial cell differentiation	7/101	114/18670	2.81701e-06	2.69712e-05	1.26818e-05	VEGFA/MET/S1PR1/S1PR3/KDR/TNF/IL1B	7
	BP	GO:1900182	positive regulation of protein localization to nucleus	6/101	74/18670	2.96855e-06	2.83481e-05	1.33292e-05	PTGS2/F2/CDK1/MAPK14/MAPK1/IFNG	6
	BP	GO:0046660	female sex differentiation	7/101	115/18670	2.98641e-06	2.84446e-05	1.33746e-05	VEGFA/CYP19A1/ESR1/BCL2L1/BAX/CASP3/ADCYAP1	7
	BP	GO:0006661	phosphatidylinositol biosynthetic process	7/101	116/18670	3.16423e-06	2.99053e-05	1.40614e-05	FGF2/PIK3CA/PIK3CD/PIK3CB/PIK3CG/HTR2B/HTR2A	7
	BP	GO:0034219	carbohydrate transmembrane transport	7/101	116/18670	3.16423e-06	2.99053e-05	1.40614e-05	SLC5A2/SLC5A1/MAPK14/DRD1/TNF/IL1B/SLC2A4	7
	BP	GO:1900180	regulation of protein localization to nucleus	7/101	116/18670	3.16423e-06	2.99053e-05	1.40614e-05	PTGS2/F2/CDK1/AGTR2/MAPK14/MAPK1/IFNG	7
	BP	GO:0045444	fat cell differentiation	9/101	223/18670	3.39412e-06	3.19955e-05	1.50442e-05	RORC/PTGS2/HDAC6/MTOR/MAPK14/SIRT2/HTR2A/TNF/SLC2A4	9
	BP	GO:0050806	positive regulation of synaptic transmission	8/101	168/18670	3.61246e-06	3.39664e-05	1.59709e-05	PTGS2/ADORA1/EGFR/MAPK1/DRD1/DRD2/TNF/ADCYAP1	8
	BP	GO:0051767	nitric-oxide synthase biosynthetic process	4/101	20/18670	3.65695e-06	3.41222e-05	1.60442e-05	KDR/TLR9/IFNG/MAP2K4	4
	BP	GO:0051769	regulation of nitric-oxide synthase biosynthetic process	4/101	20/18670	3.65695e-06	3.41222e-05	1.60442e-05	KDR/TLR9/IFNG/MAP2K4	4
	BP	GO:0070932	histone H3 deacetylation	4/101	20/18670	3.65695e-06	3.41222e-05	1.60442e-05	HDAC6/HDAC1/HDAC4/SIRT2	4
	BP	GO:0016575	histone deacetylation	6/101	77/18670	3.74996e-06	3.49012e-05	1.64104e-05	VEGFA/HDAC6/HDAC1/MAPK8/HDAC4/SIRT2	6
	BP	GO:0045862	positive regulation of proteolysis	11/101	358/18670	3.764e-06	3.49433e-05	1.64302e-05	STAT3/AURKA/SYK/MAPK14/SIRT2/ADRA2A/BAX/TNF/IL1B/CASP1/IFNG	11
	BP	GO:0014002	astrocyte development	5/101	44/18670	3.85173e-06	3.56674e-05	1.67707e-05	EGFR/DRD1/TNF/IL1B/IFNG	5
	BP	GO:0055021	regulation of cardiac muscle tissue growth	6/101	78/18670	4.04479e-06	3.72669e-05	1.75228e-05	FGF2/MTOR/CDK1/MAPK14/MAPK1/GLI1	6
	BP	GO:2000243	positive regulation of reproductive process	6/101	78/18670	4.04479e-06	3.72669e-05	1.75228e-05	PTAFR/AR/HDAC4/AURKA/SIRT2/GLRA1	6
	BP	GO:0001894	tissue homeostasis	9/101	229/18670	4.21504e-06	3.87382e-05	1.82146e-05	VEGFA/PTGS2/S1PR1/EGFR/CSF1R/SYK/PRKCA/TLR9/BAX	9
	BP	GO:0030324	lung development	8/101	172/18670	4.30123e-06	3.93332e-05	1.84944e-05	VEGFA/FGF1/HSD11B1/MAP2K1/EGFR/MAPK1/GLI1/TNF	8
	BP	GO:0032874	positive regulation of stress-activated MAPK cascade	8/101	172/18670	4.30123e-06	3.93332e-05	1.84944e-05	VEGFA/PTPN1/HMGCR/SYK/TLR9/TNF/IL1B/MAP2K4	8
	BP	GO:1904018	positive regulation of vasculature development	9/101	230/18670	4.36723e-06	3.98374e-05	1.87314e-05	STAT3/VEGFA/FGF1/FGF2/PTGS2/AGTR1/PRKCA/KDR/IL1B	9
	BP	GO:0070304	positive regulation of stress-activated protein kinase signaling cascade	8/101	173/18670	4.48984e-06	4.07324e-05	1.91522e-05	VEGFA/PTPN1/HMGCR/SYK/TLR9/TNF/IL1B/MAP2K4	8
	BP	GO:0010893	positive regulation of steroid biosynthetic process	4/101	21/18670	4.49867e-06	4.07324e-05	1.91522e-05	FGF1/TNF/IL1B/IFNG	4
	BP	GO:0035813	regulation of renal sodium excretion	4/101	21/18670	4.49867e-06	4.07324e-05	1.91522e-05	AGTR1/ADORA1/AGTR2/DRD2	4
	BP	GO:0042089	cytokine biosynthetic process	7/101	123/18670	4.67363e-06	4.22123e-05	1.98481e-05	STAT3/PTAFR/SYK/TLR9/TNF/IL1B/IFNG	7
	BP	GO:0046488	phosphatidylinositol metabolic process	8/101	174/18670	4.68541e-06	4.22148e-05	1.98492e-05	FGF2/CSF1R/PIK3CA/PIK3CD/PIK3CB/PIK3CG/HTR2B/HTR2A	8
	BP	GO:0001504	neurotransmitter uptake	5/101	46/18670	4.82018e-06	4.32166e-05	2.03203e-05	SLC6A2/SLC6A4/SLC29A1/DRD1/DRD2	5
	BP	GO:0060443	mammary gland morphogenesis	5/101	46/18670	4.82018e-06	4.32166e-05	2.03203e-05	AR/ESR1/VDR/CSF1R/BAX	5
	BP	GO:0042107	cytokine metabolic process	7/101	124/18670	4.93149e-06	4.39994e-05	2.06884e-05	STAT3/PTAFR/SYK/TLR9/TNF/IL1B/IFNG	7
	BP	GO:0051209	release of sequestered calcium ion into cytosol	7/101	124/18670	4.93149e-06	4.39994e-05	2.06884e-05	FGF2/F2/HTR2B/DRD1/DRD2/HTR2A/BAX	7
	BP	GO:0006909	phagocytosis	11/101	369/18670	5.0232e-06	4.46803e-05	2.10085e-05	HSP90AA1/NR1H3/MET/ADORA1/SYK/PIK3CA/MAPK1/PIK3CB/TNF/IL1B/IFNG	11
	BP	GO:0014855	striated muscle cell proliferation	6/101	81/18670	5.04435e-06	4.46803e-05	2.10085e-05	STAT3/FGF2/CDK1/MAPK14/MAPK1/GLI1	6
	BP	GO:0110110	positive regulation of animal organ morphogenesis	6/101	81/18670	5.04435e-06	4.46803e-05	2.10085e-05	VEGFA/FGF1/AR/VDR/AGTR2/BAX	6
	BP	GO:0030323	respiratory tube development	8/101	176/18670	5.09829e-06	4.48331e-05	2.10804e-05	VEGFA/FGF1/HSD11B1/MAP2K1/EGFR/MAPK1/GLI1/TNF	8
	BP	GO:0050796	regulation of insulin secretion	8/101	176/18670	5.09829e-06	4.48331e-05	2.10804e-05	HMGCR/PRKCA/ADRA2A/ADRA2C/DRD2/TNF/IL1B/IFNG	8
	BP	GO:0060401	cytosolic calcium ion transport	8/101	176/18670	5.09829e-06	4.48331e-05	2.10804e-05	FGF2/PSEN2/F2/HTR2B/DRD1/DRD2/HTR2A/BAX	8
	BP	GO:0032368	regulation of lipid transport	7/101	125/18670	5.20108e-06	4.55188e-05	2.14028e-05	CYP19A1/NR1H3/AGTR1/AGTR2/SYK/NFKBIA/IL1B	7
	BP	GO:0046777	protein autophosphorylation	9/101	235/18670	5.20109e-06	4.55188e-05	2.14028e-05	VEGFA/MTOR/EGFR/AURKA/CSF1R/SYK/ALK/JUN/KDR	9
	BP	GO:0006953	acute-phase response	5/101	47/18670	5.37097e-06	4.67823e-05	2.19969e-05	STAT3/PTGS2/F2/TNF/IL1B	5
	BP	GO:0050435	amyloid-beta metabolic process	5/101	47/18670	5.37097e-06	4.67823e-05	2.19969e-05	PSEN2/BACE1/TNF/CASP3/IFNG	5
	BP	GO:0010869	regulation of receptor biosynthetic process	4/101	22/18670	5.47556e-06	4.73072e-05	2.22437e-05	NR1H3/HDAC6/HDAC1/IFNG	4
	BP	GO:0042359	vitamin D metabolic process	4/101	22/18670	5.47556e-06	4.73072e-05	2.22437e-05	VDR/TNF/IL1B/IFNG	4
	BP	GO:0018107	peptidyl-threonine phosphorylation	7/101	126/18670	5.48284e-06	4.73072e-05	2.22437e-05	MTOR/MAP2K1/MAPK8/CDK1/SIRT2/MAPK1/PRKCA	7
	BP	GO:0051283	negative regulation of sequestering of calcium ion	7/101	126/18670	5.48284e-06	4.73072e-05	2.22437e-05	FGF2/F2/HTR2B/DRD1/DRD2/HTR2A/BAX	7
	BP	GO:0051098	regulation of binding	11/101	373/18670	5.56491e-06	4.79026e-05	2.25237e-05	LGALS3/MET/MAPK8/MMP9/HDAC4/AURKA/SIRT2/JUN/BAX/NFKBIA/IFNG	11
	BP	GO:0006970	response to osmotic stress	6/101	83/18670	5.81579e-06	4.9945e-05	2.3484e-05	PTGS2/EGFR/BAX/TNF/CASP3/SLC2A4	6
	BP	GO:0051402	neuron apoptotic process	9/101	239/18670	5.96323e-06	5.10293e-05	2.39938e-05	BACE1/BCL2L1/HDAC4/PIK3CA/JUN/BAX/TNF/CASP3/MAP2K4	9
	BP	GO:0046850	regulation of bone remodeling	5/101	48/18670	5.96989e-06	5.10293e-05	2.39938e-05	S1PR1/EGFR/CSF1R/SYK/PRKCA	5
	BP	GO:0010595	positive regulation of endothelial cell migration	7/101	128/18670	6.08455e-06	5.16482e-05	2.42848e-05	VEGFA/FGF1/FGF2/PTGS2/MET/PRKCA/KDR	7
	BP	GO:0034763	negative regulation of transmembrane transport	7/101	128/18670	6.08455e-06	5.16482e-05	2.42848e-05	MTOR/MMP9/TLR9/ADRA2A/DRD2/TNF/IL1B	7
	BP	GO:0051282	regulation of sequestering of calcium ion	7/101	128/18670	6.08455e-06	5.16482e-05	2.42848e-05	FGF2/F2/HTR2B/DRD1/DRD2/HTR2A/BAX	7
	BP	GO:0010507	negative regulation of autophagy	6/101	84/18670	6.23594e-06	5.26894e-05	2.47744e-05	STAT3/MET/MTOR/PIK3CA/SIRT2/HTR2B	6
	BP	GO:0060420	regulation of heart growth	6/101	84/18670	6.23594e-06	5.26894e-05	2.47744e-05	FGF2/MTOR/CDK1/MAPK14/MAPK1/GLI1	6
	BP	GO:0035812	renal sodium excretion	4/101	23/18670	6.60082e-06	5.55166e-05	2.61037e-05	AGTR1/ADORA1/AGTR2/DRD2	4
	BP	GO:0051043	regulation of membrane protein ectodomain proteolysis	4/101	23/18670	6.60082e-06	5.55166e-05	2.61037e-05	ADRA2A/TNF/IL1B/IFNG	4
	BP	GO:0009266	response to temperature stimulus	9/101	243/18670	6.81925e-06	5.72224e-05	2.69058e-05	FGF1/HSP90AA1/PTGS2/MTOR/ADORA1/MAPK1/HTR2B/HTR2A/NFKBIA	9
	BP	GO:0048639	positive regulation of developmental growth	8/101	184/18670	7.07233e-06	5.92106e-05	2.78406e-05	VEGFA/FGF2/MTOR/CDK1/MAPK14/MAPK1/GLI1/DRD2	8
	BP	GO:0051208	sequestering of calcium ion	7/101	131/18670	7.08941e-06	5.92184e-05	2.78443e-05	FGF2/F2/HTR2B/DRD1/DRD2/HTR2A/BAX	7
	BP	GO:0014009	glial cell proliferation	5/101	50/18670	7.32401e-06	6.1039e-05	2.87003e-05	MTOR/CSF1R/TNF/IL1B/ADCYAP1	5
	BP	GO:1903708	positive regulation of hemopoiesis	8/101	185/18670	7.35931e-06	6.11941e-05	2.87732e-05	STAT3/IL2/SYK/MAPK14/JUN/PRKCA/TNF/IFNG	8
	BP	GO:0034612	response to tumor necrosis factor	10/101	312/18670	7.37735e-06	6.12053e-05	2.87785e-05	PTGS2/HDAC4/SYK/MAPK14/MAPK1/TNF/CASP3/NFKBIA/CASP1/SLC2A4	10
	BP	GO:0009110	vitamin biosynthetic process	4/101	24/18670	7.88814e-06	6.51482e-05	3.06325e-05	VDR/TNF/IL1B/IFNG	4
	BP	GO:0044062	regulation of excretion	4/101	24/18670	7.88814e-06	6.51482e-05	3.06325e-05	AGTR1/ADORA1/AGTR2/DRD2	4
	BP	GO:2000177	regulation of neural precursor cell proliferation	6/101	88/18670	8.17031e-06	6.7327e-05	3.16569e-05	VEGFA/SLC6A4/SIRT2/GLI1/DRD2/ADCYAP1	6
	BP	GO:0018210	peptidyl-threonine modification	7/101	134/18670	8.22851e-06	6.75032e-05	3.17398e-05	MTOR/MAP2K1/MAPK8/CDK1/SIRT2/MAPK1/PRKCA	7
	BP	GO:0046683	response to organophosphorus	7/101	134/18670	8.22851e-06	6.75032e-05	3.17398e-05	PTAFR/TYMS/SLC6A4/PTGS2/PIK3CG/JUN/IL1B	7
	BP	GO:0045787	positive regulation of cell cycle	11/101	389/18670	8.27638e-06	6.76234e-05	3.17963e-05	SLC6A4/PCNA/CDK1/EGFR/AURKA/SIRT2/GLI1/PRKCA/DRD2/BAX/IL1B	11
	BP	GO:0071248	cellular response to metal ion	8/101	188/18670	8.28004e-06	6.76234e-05	3.17963e-05	PTGS2/BACE1/MAPK8/MMP9/EGFR/MAPK1/GLRA1/JUN	8
	BP	GO:0050921	positive regulation of chemotaxis	7/101	135/18670	8.64039e-06	7.04096e-05	3.31063e-05	VEGFA/FGF2/MET/S1PR1/F7/MAPK14/KDR	7
	BP	GO:0007193	adenylate cyclase-inhibiting G protein-coupled receptor signaling pathway	6/101	89/18670	8.72286e-06	7.07671e-05	3.32745e-05	ADORA1/S1PR1/S1PR3/MCHR1/ADRA2A/DRD2	6
	BP	GO:0046427	positive regulation of receptor signaling pathway via JAK-STAT	6/101	89/18670	8.72286e-06	7.07671e-05	3.32745e-05	STAT3/IL2/F2/CSF1R/TNF/IFNG	6
	BP	GO:0045017	glycerolipid biosynthetic process	9/101	251/18670	8.85108e-06	7.16488e-05	3.3689e-05	FGF2/ACHE/NR1H3/PIK3CA/PIK3CD/PIK3CB/PIK3CG/HTR2B/HTR2A	9
	BP	GO:0098657	import into cell	8/101	191/18670	9.29627e-06	7.50388e-05	3.5283e-05	ATP1A1/SLC6A2/SLC6A4/ATP12A/SLC29A1/DRD1/DRD2/IFNG	8
	BP	GO:0003071	renal system process involved in regulation of systemic arterial blood pressure	4/101	25/18670	9.35171e-06	7.50388e-05	3.5283e-05	HSD11B2/AGTR1/ADORA1/AGTR2	4
	BP	GO:0008211	glucocorticoid metabolic process	4/101	25/18670	9.35171e-06	7.50388e-05	3.5283e-05	ATP1A1/HSD11B2/HSD11B1/CYP17A1	4
	BP	GO:0050927	positive regulation of positive chemotaxis	4/101	25/18670	9.35171e-06	7.50388e-05	3.5283e-05	VEGFA/S1PR1/F7/KDR	4
	BP	GO:2000027	regulation of animal organ morphogenesis	9/101	253/18670	9.43321e-06	7.55275e-05	3.55128e-05	VEGFA/FGF1/AR/ESR1/VDR/AGTR2/GLI1/BAX/TNF	9
	BP	GO:0045639	positive regulation of myeloid cell differentiation	6/101	91/18670	9.91887e-06	7.92429e-05	3.72598e-05	STAT3/MAPK14/JUN/PRKCA/TNF/IFNG	6
	BP	GO:0035304	regulation of protein dephosphorylation	7/101	139/18670	1.04632e-05	8.34095e-05	3.92189e-05	LGALS3/MTOR/ADORA1/AGTR2/PTPA/DRD2/TNF	7
	BP	GO:0045833	negative regulation of lipid metabolic process	6/101	92/18670	1.05648e-05	8.38551e-05	3.94284e-05	ATP1A1/ADORA1/PIK3CG/ADRA2A/TNF/IL1B	6
	BP	GO:1904894	positive regulation of receptor signaling pathway via STAT	6/101	92/18670	1.05648e-05	8.38551e-05	3.94284e-05	STAT3/IL2/F2/CSF1R/TNF/IFNG	6
	BP	GO:0097553	calcium ion transmembrane import into cytosol	7/101	140/18670	1.09655e-05	8.68476e-05	4.08354e-05	FGF2/F2/HTR2B/DRD1/DRD2/HTR2A/BAX	7
	BP	GO:0050926	regulation of positive chemotaxis	4/101	26/18670	1.10062e-05	8.69822e-05	4.08987e-05	VEGFA/S1PR1/F7/KDR	4
	BP	GO:0002685	regulation of leukocyte migration	8/101	196/18670	1.12238e-05	8.81046e-05	4.14265e-05	PTAFR/VEGFA/LGALS3/CYP19A1/ADORA1/F7/MAPK14/TNF	8
	BP	GO:0003073	regulation of systemic arterial blood pressure	6/101	93/18670	1.12443e-05	8.81046e-05	4.14265e-05	HSD11B2/AR/AGTR1/ADORA1/AGTR2/DRD2	6
	BP	GO:0033273	response to vitamin	6/101	93/18670	1.12443e-05	8.81046e-05	4.14265e-05	TYMS/PTGS2/VDR/F7/EGFR/BCHE	6
	BP	GO:1903351	cellular response to dopamine	6/101	93/18670	1.12443e-05	8.81046e-05	4.14265e-05	ALK/MAPK1/HTR2B/DRD1/DRD2/HTR2A	6
	BP	GO:0034765	regulation of ion transmembrane transport	12/101	483/18670	1.16046e-05	9.07334e-05	4.26625e-05	PTAFR/PSEN2/MTOR/F2/MMP9/PIK3CG/TLR9/ADRA2A/DRD1/DRD2/BAX/IFNG	12
	BP	GO:0001541	ovarian follicle development	5/101	55/18670	1.17706e-05	9.1641e-05	4.30893e-05	VEGFA/ESR1/BCL2L1/BAX/ADCYAP1	5
	BP	GO:0042306	regulation of protein import into nucleus	5/101	55/18670	1.17706e-05	9.1641e-05	4.30893e-05	PTGS2/AGTR2/MAPK14/MAPK1/IFNG	5
	BP	GO:1903350	response to dopamine	6/101	94/18670	1.19588e-05	9.29087e-05	4.36854e-05	ALK/MAPK1/HTR2B/DRD1/DRD2/HTR2A	6
	BP	GO:0008277	regulation of G protein-coupled receptor signaling pathway	7/101	142/18670	1.20302e-05	9.32661e-05	4.38534e-05	MET/F2/PRKCA/METAP2/HTR2B/DRD2/ADCYAP1	7
	BP	GO:0060541	respiratory system development	8/101	198/18670	1.20839e-05	9.34219e-05	4.39266e-05	VEGFA/FGF1/HSD11B1/MAP2K1/EGFR/MAPK1/GLI1/TNF	8
	BP	GO:0051091	positive regulation of DNA-binding transcription factor activity	9/101	261/18670	1.21013e-05	9.34219e-05	4.39266e-05	STAT3/VEGFA/AR/ESR1/HDAC4/ALK/TLR9/TNF/IL1B	9
	BP	GO:0006109	regulation of carbohydrate metabolic process	8/101	199/18670	1.25344e-05	9.65625e-05	4.54033e-05	STAT3/PTAFR/RORC/MTOR/HDAC4/HTR2A/IFNG/NCOA2	8
	BP	GO:0044070	regulation of anion transport	6/101	95/18670	1.27096e-05	9.7502e-05	4.58451e-05	PTAFR/MTOR/ADORA1/AGTR2/SYK/IL1B	6
	BP	GO:1903076	regulation of protein localization to plasma membrane	6/101	95/18670	1.27096e-05	9.7502e-05	4.58451e-05	LGALS3/AR/BCL2L1/EGFR/TNF/IFNG	6
	BP	GO:0001964	startle response	4/101	27/18670	1.28668e-05	9.79093e-05	4.60366e-05	BACE1/GLRA1/DRD1/DRD2	4
	BP	GO:0045932	negative regulation of muscle contraction	4/101	27/18670	1.28668e-05	9.79093e-05	4.60366e-05	PTGS2/ADORA1/PIK3CG/ADRA2C	4
	BP	GO:0048143	astrocyte activation	4/101	27/18670	1.28668e-05	9.79093e-05	4.60366e-05	EGFR/TNF/IL1B/IFNG	4
	BP	GO:0060688	regulation of morphogenesis of a branching structure	5/101	56/18670	1.28694e-05	9.79093e-05	4.60366e-05	VEGFA/AR/ESR1/AGTR2/TNF	5
	BP	GO:0097327	response to antineoplastic agent	6/101	96/18670	1.3498e-05	0.000102478	4.8185e-05	PTAFR/PCNA/F7/AGTR2/EGFR/NR3C1	6
	BP	GO:0007517	muscle organ development	11/101	410/18670	1.35392e-05	0.000102579	4.82321e-05	FGF2/ACHE/HMGCR/MTOR/S1PR1/CDK1/HDAC4/MAPK14/SIRT2/MAPK1/GLI1	11
	BP	GO:0007612	learning	7/101	145/18670	1.3787e-05	0.000104241	4.90137e-05	HMGCR/PTGS2/MTOR/JUN/DRD1/DRD2/BCHE	7
	BP	GO:0060043	regulation of cardiac muscle cell proliferation	5/101	57/18670	1.40467e-05	0.000105986	4.98342e-05	FGF2/CDK1/MAPK14/MAPK1/GLI1	5
	BP	GO:0008209	androgen metabolic process	4/101	28/18670	1.4949e-05	0.000112563	5.29265e-05	CYP19A1/ESR1/CYP17A1/UGT2B7	4
	BP	GO:0002262	myeloid cell homeostasis	7/101	147/18670	1.50721e-05	0.000113257	5.32531e-05	STAT3/VEGFA/MAPK14/PIK3CD/PIK3CB/BAX/CASP3	7
	BP	GO:0010876	lipid localization	11/101	415/18670	1.51544e-05	0.000113642	5.34342e-05	CYP19A1/NR1H3/NPC1L1/AGTR1/AGTR2/SYK/DRD2/TNF/NFKBIA/IL1B/NCOA2	11
	BP	GO:0035306	positive regulation of dephosphorylation	5/101	58/18670	1.53062e-05	0.000114081	5.36406e-05	MTOR/ADORA1/AGTR2/PTPA/IFNG	5
	BP	GO:0061900	glial cell activation	5/101	58/18670	1.53062e-05	0.000114081	5.36406e-05	EGFR/JUN/TNF/IL1B/IFNG	5
	BP	GO:1904589	regulation of protein import	5/101	58/18670	1.53062e-05	0.000114081	5.36406e-05	PTGS2/AGTR2/MAPK14/MAPK1/IFNG	5
	BP	GO:0030100	regulation of endocytosis	8/101	205/18670	1.55455e-05	0.000115629	5.43685e-05	VEGFA/LGALS3/PTPN1/NR1H3/SYK/PIK3CB/DRD2/SLC2A4	8
	BP	GO:0008643	carbohydrate transport	7/101	148/18670	1.57509e-05	0.00011692	5.49756e-05	SLC5A2/SLC5A1/MAPK14/DRD1/TNF/IL1B/SLC2A4	7
	BP	GO:0006836	neurotransmitter transport	9/101	270/18670	1.58492e-05	0.000117175	5.50954e-05	SLC6A2/SLC6A4/BACE1/SLC29A1/SYK/DRD1/DRD2/HTR2A/ADCYAP1	9
	BP	GO:0007548	sex differentiation	9/101	270/18670	1.58492e-05	0.000117175	5.50954e-05	VEGFA/AR/CYP19A1/ESR1/CYP17A1/BCL2L1/BAX/CASP3/ADCYAP1	9
	BP	GO:1904062	regulation of cation transmembrane transport	10/101	342/18670	1.63757e-05	0.000120824	5.68112e-05	PSEN2/F2/MMP9/PIK3CG/TLR9/ADRA2A/DRD1/DRD2/BAX/IFNG	10
	BP	GO:0001885	endothelial cell development	5/101	59/18670	1.66521e-05	0.000122298	5.75039e-05	VEGFA/MET/S1PR3/TNF/IL1B	5
	BP	GO:0120178	steroid hormone biosynthetic process	5/101	59/18670	1.66521e-05	0.000122298	5.75039e-05	ATP1A1/HSD11B2/CYP19A1/HSD11B1/CYP17A1	5
	BP	GO:0002064	epithelial cell development	8/101	207/18670	1.66754e-05	0.000122298	5.75039e-05	VEGFA/TYMS/AR/ESR1/MET/S1PR3/TNF/IL1B	8
	BP	GO:0006913	nucleocytoplasmic transport	10/101	343/18670	1.67925e-05	0.000122911	5.77921e-05	STAT3/PTGS2/AGTR2/SYK/MAPK14/MAPK1/DRD1/NFKBIA/IL1B/IFNG	10
	BP	GO:0022600	digestive system process	6/101	100/18670	1.70569e-05	0.000124349	5.84685e-05	NR1H3/NPC1L1/VDR/SLC5A1/TLR9/ADRA2A	6
	BP	GO:0055024	regulation of cardiac muscle tissue development	6/101	100/18670	1.70569e-05	0.000124349	5.84685e-05	FGF2/MTOR/CDK1/MAPK14/MAPK1/GLI1	6
	BP	GO:0043542	endothelial cell migration	9/101	274/18670	1.78086e-05	0.000129572	6.09241e-05	VEGFA/FGF1/FGF2/PTGS2/MET/AGTR2/PIK3CA/PRKCA/KDR	9
	BP	GO:0035303	regulation of dephosphorylation	8/101	209/18670	1.78737e-05	0.000129745	6.10058e-05	LGALS3/MTOR/ADORA1/AGTR2/PTPA/DRD2/TNF/IFNG	8
	BP	GO:0001660	fever generation	3/101	10/18670	1.79386e-05	0.000129745	6.10058e-05	PTGS2/TNF/IL1B	3
	BP	GO:1900222	negative regulation of amyloid-beta clearance	3/101	10/18670	1.79386e-05	0.000129745	6.10058e-05	HMGCR/TNF/IFNG	3
	BP	GO:0046632	alpha-beta T cell differentiation	6/101	101/18670	1.80554e-05	0.00013013	6.11867e-05	STAT3/IL2/RORC/MTOR/SYK/IFNG	6
	BP	GO:0002294	CD4-positive, alpha-beta T cell differentiation involved in immune response	5/101	60/18670	1.80884e-05	0.00013013	6.11867e-05	STAT3/IL2/RORC/MTOR/IFNG	5
	BP	GO:0051169	nuclear transport	10/101	346/18670	1.80983e-05	0.00013013	6.11867e-05	STAT3/PTGS2/AGTR2/SYK/MAPK14/MAPK1/DRD1/NFKBIA/IL1B/IFNG	10
	BP	GO:0097529	myeloid leukocyte migration	8/101	210/18670	1.84995e-05	0.000132754	6.24207e-05	VEGFA/LGALS3/CYP19A1/SYK/MAPK14/PIK3CD/PIK3CG/IL1B	8
	BP	GO:0032675	regulation of interleukin-6 production	7/101	152/18670	1.87244e-05	0.000134106	6.30561e-05	STAT3/PTAFR/SYK/TLR9/TNF/IL1B/ADCYAP1	7
	BP	GO:0002287	alpha-beta T cell activation involved in immune response	5/101	61/18670	1.96194e-05	0.000139698	6.56853e-05	STAT3/IL2/RORC/MTOR/IFNG	5
	BP	GO:0002293	alpha-beta T cell differentiation involved in immune response	5/101	61/18670	1.96194e-05	0.000139698	6.56853e-05	STAT3/IL2/RORC/MTOR/IFNG	5
	BP	GO:0090303	positive regulation of wound healing	5/101	61/18670	1.96194e-05	0.000139698	6.56853e-05	HPSE/MTOR/F2/F7/ADRA2A	5
	BP	GO:0055067	monovalent inorganic cation homeostasis	7/101	154/18670	2.03764e-05	0.000144807	6.80877e-05	ATP1A1/ATP12A/AGTR1/ADORA1/AGTR2/MAPK1/DRD2	7
	BP	GO:0001933	negative regulation of protein phosphorylation	11/101	429/18670	2.05996e-05	0.000145828	6.85678e-05	IL2/PTPN1/HMGCR/MTOR/SIRT2/JUN/DRD2/BAX/CASP3/IL1B/IFNG	11
	BP	GO:0043254	regulation of protein-containing complex assembly	11/101	429/18670	2.05996e-05	0.000145828	6.85678e-05	VEGFA/HSP90AA1/ESR1/HDAC6/MET/MTOR/SYK/SIRT2/BAX/TNF/IFNG	11
	BP	GO:0007254	JNK cascade	8/101	214/18670	2.119e-05	0.000149561	7.0323e-05	PTPN1/MAPK8/EGFR/SYK/TLR9/TNF/IL1B/MAP2K4	8
	BP	GO:0045453	bone resorption	5/101	62/18670	2.12493e-05	0.000149561	7.0323e-05	S1PR1/EGFR/CSF1R/SYK/PRKCA	5
	BP	GO:0046824	positive regulation of nucleocytoplasmic transport	5/101	62/18670	2.12493e-05	0.000149561	7.0323e-05	PTGS2/MAPK14/MAPK1/IL1B/IFNG	5
	BP	GO:0046822	regulation of nucleocytoplasmic transport	6/101	104/18670	2.13373e-05	0.000149606	7.03441e-05	PTGS2/AGTR2/MAPK14/MAPK1/IL1B/IFNG	6
	BP	GO:0071887	leukocyte apoptotic process	6/101	104/18670	2.13373e-05	0.000149606	7.03441e-05	IL2/LGALS3/PIK3CD/PIK3CB/BAX/CASP3	6
	BP	GO:0030098	lymphocyte differentiation	10/101	353/18670	2.14895e-05	0.000150385	7.07106e-05	STAT3/IL2/RORC/MTOR/HDAC4/SYK/PIK3CD/TLR9/BAX/IFNG	10
	BP	GO:0071241	cellular response to inorganic substance	8/101	215/18670	2.19117e-05	0.000153048	7.19627e-05	PTGS2/BACE1/MAPK8/MMP9/EGFR/MAPK1/GLRA1/JUN	8
	BP	GO:0030856	regulation of epithelial cell differentiation	7/101	156/18670	2.2147e-05	0.000154398	7.25972e-05	VEGFA/VDR/MMP9/S1PR3/TNF/IL1B/IFNG	7
	BP	GO:0060047	heart contraction	9/101	282/18670	2.23525e-05	0.000155534	7.31317e-05	IL2/ATP1A1/MTOR/ADORA1/AGTR2/HDAC4/PIK3CA/PIK3CG/DRD2	9
	BP	GO:0043266	regulation of potassium ion transport	6/101	105/18670	2.25322e-05	0.000156488	7.358e-05	ADORA1/ADRA2A/DRD1/DRD2/HTR2A/ADCYAP1	6
	BP	GO:0002675	positive regulation of acute inflammatory response	4/101	31/18670	2.26885e-05	0.000157276	7.39505e-05	PTGS2/PIK3CG/TNF/IL1B	4
	BP	GO:0042982	amyloid precursor protein metabolic process	5/101	63/18670	2.29827e-05	0.000158715	7.46271e-05	PSEN2/ACHE/TNF/CASP3/IFNG	5
	BP	GO:0046888	negative regulation of hormone secretion	5/101	63/18670	2.29827e-05	0.000158715	7.46271e-05	HMGCR/ADORA1/ADRA2A/DRD2/IL1B	5
	BP	GO:0043467	regulation of generation of precursor metabolites and energy	7/101	157/18670	2.30788e-05	0.000159079	7.47984e-05	STAT3/MTOR/CDK1/HDAC4/PIK3CA/HTR2A/IFNG	7
	BP	GO:0008406	gonad development	8/101	217/18670	2.34172e-05	0.000160506	7.54695e-05	VEGFA/AR/CYP19A1/ESR1/BCL2L1/BAX/CASP3/ADCYAP1	8
	BP	GO:0017157	regulation of exocytosis	8/101	217/18670	2.34172e-05	0.000160506	7.54695e-05	PTAFR/BACE1/SYK/ADRA2A/DRD1/DRD2/HTR2A/IFNG	8
	BP	GO:0046474	glycerophospholipid biosynthetic process	8/101	217/18670	2.34172e-05	0.000160506	7.54695e-05	FGF2/ACHE/PIK3CA/PIK3CD/PIK3CB/PIK3CG/HTR2B/HTR2A	8
	BP	GO:0002286	T cell activation involved in immune response	6/101	106/18670	2.37804e-05	0.000162087	7.62128e-05	STAT3/IL2/RORC/LGALS3/MTOR/IFNG	6
	BP	GO:0003300	cardiac muscle hypertrophy	6/101	106/18670	2.37804e-05	0.000162087	7.62128e-05	MTOR/AGTR2/HDAC4/PRKCA/HTR2B/MAP2K4	6
	BP	GO:2001023	regulation of response to drug	6/101	106/18670	2.37804e-05	0.000162087	7.62128e-05	HDAC6/MET/ALK/DRD1/DRD2/HTR2A	6
	BP	GO:0043434	response to peptide hormone	11/101	436/18670	2.3908e-05	0.000162654	7.64796e-05	STAT3/HSD11B2/PTPN1/PTGS2/MTOR/AGTR1/F7/AGTR2/PIK3CA/IL1B/SLC2A4	11
	BP	GO:0060402	calcium ion transport into cytosol	7/101	158/18670	2.40427e-05	0.000163268	7.6768e-05	FGF2/F2/HTR2B/DRD1/DRD2/HTR2A/BAX	7
	BP	GO:0019722	calcium-mediated signaling	8/101	218/18670	2.42019e-05	0.000164045	7.71333e-05	MTOR/AGTR1/EGFR/HDAC4/SYK/KDR/HTR2B/TNF	8
	BP	GO:0031652	positive regulation of heat generation	3/101	11/18670	2.45686e-05	0.000164704	7.74433e-05	PTGS2/TNF/IL1B	3
	BP	GO:0046886	positive regulation of hormone biosynthetic process	3/101	11/18670	2.45686e-05	0.000164704	7.74433e-05	TNF/IL1B/IFNG	3
	BP	GO:0051583	dopamine uptake involved in synaptic transmission	3/101	11/18670	2.45686e-05	0.000164704	7.74433e-05	SLC6A2/DRD1/DRD2	3
	BP	GO:0051934	catecholamine uptake involved in synaptic transmission	3/101	11/18670	2.45686e-05	0.000164704	7.74433e-05	SLC6A2/DRD1/DRD2	3
	BP	GO:0060736	prostate gland growth	3/101	11/18670	2.45686e-05	0.000164704	7.74433e-05	AR/CYP19A1/ESR1	3
	BP	GO:0070933	histone H4 deacetylation	3/101	11/18670	2.45686e-05	0.000164704	7.74433e-05	HDAC1/HDAC4/SIRT2	3
	BP	GO:0002699	positive regulation of immune effector process	8/101	219/18670	2.50085e-05	0.000167347	7.8686e-05	PTAFR/IL2/SYK/MAPK14/TLR9/TNF/IL1B/IFNG	8
	BP	GO:0038128	ERBB2 signaling pathway	4/101	32/18670	2.58223e-05	0.000172164	8.09511e-05	HSP90AA1/EGFR/PIK3CA/PRKCA	4
	BP	GO:0051968	positive regulation of synaptic transmission, glutamatergic	4/101	32/18670	2.58223e-05	0.000172164	8.09511e-05	PTGS2/EGFR/DRD1/ADCYAP1	4
	BP	GO:1903305	regulation of regulated secretory pathway	7/101	160/18670	2.60703e-05	0.000173188	8.14323e-05	PTAFR/BACE1/SYK/ADRA2A/DRD1/DRD2/HTR2A	7
	BP	GO:2000241	regulation of reproductive process	7/101	160/18670	2.60703e-05	0.000173188	8.14323e-05	PTAFR/AR/ESR1/HDAC4/AURKA/SIRT2/GLRA1	7
	BP	GO:0006275	regulation of DNA replication	6/101	108/18670	2.6444e-05	0.000175353	8.24502e-05	PCNA/CDK1/EGFR/GLI1/JUN/MAP2K4	6
	BP	GO:0032635	interleukin-6 production	7/101	161/18670	2.71357e-05	0.000179615	8.44542e-05	STAT3/PTAFR/SYK/TLR9/TNF/IL1B/ADCYAP1	7
	BP	GO:0014897	striated muscle hypertrophy	6/101	109/18670	2.78629e-05	0.000183765	8.64057e-05	MTOR/AGTR2/HDAC4/PRKCA/HTR2B/MAP2K4	6
	BP	GO:0021761	limbic system development	6/101	109/18670	2.78629e-05	0.000183765	8.64057e-05	HDAC1/ALK/DRD1/DRD2/BAX/CASP3	6
	BP	GO:0045137	development of primary sexual characteristics	8/101	223/18670	2.84644e-05	0.000187395	8.81125e-05	VEGFA/AR/CYP19A1/ESR1/BCL2L1/BAX/CASP3/ADCYAP1	8
	BP	GO:0060603	mammary gland duct morphogenesis	4/101	33/18670	2.92623e-05	0.000192303	9.04201e-05	AR/ESR1/VDR/CSF1R	4
	BP	GO:0003015	heart process	9/101	292/18670	2.93876e-05	0.000192781	9.06448e-05	IL2/ATP1A1/MTOR/ADORA1/AGTR2/HDAC4/PIK3CA/PIK3CG/DRD2	9
	BP	GO:0014896	muscle hypertrophy	6/101	111/18670	3.08846e-05	0.000202239	9.50919e-05	MTOR/AGTR2/HDAC4/PRKCA/HTR2B/MAP2K4	6
	BP	GO:0060038	cardiac muscle cell proliferation	5/101	67/18670	3.10429e-05	0.000202913	9.54091e-05	FGF2/CDK1/MAPK14/MAPK1/GLI1	5
	BP	GO:0006066	alcohol metabolic process	10/101	370/18670	3.2078e-05	0.000208934	9.82401e-05	PTAFR/FGF1/FGF2/HMGCR/NPC1L1/VDR/ALDH2/TNF/IL1B/IFNG	10
	BP	GO:0032386	regulation of intracellular transport	10/101	370/18670	3.2078e-05	0.000208934	9.82401e-05	PTPN1/PTGS2/MAP2K1/MAPK8/AGTR2/SYK/MAPK14/MAPK1/IL1B/IFNG	10
	BP	GO:0045080	positive regulation of chemokine biosynthetic process	3/101	12/18670	3.26294e-05	0.000211774	9.95752e-05	TNF/IL1B/IFNG	3
	BP	GO:0045416	positive regulation of interleukin-8 biosynthetic process	3/101	12/18670	3.26294e-05	0.000211774	9.95752e-05	SYK/TLR9/TNF	3
	BP	GO:0010922	positive regulation of phosphatase activity	4/101	34/18670	3.30266e-05	0.000213973	0.000100609	MTOR/AGTR2/PTPA/IFNG	4
	BP	GO:0002292	T cell differentiation involved in immune response	5/101	68/18670	3.33637e-05	0.000215396	0.000101278	STAT3/IL2/RORC/MTOR/IFNG	5
	BP	GO:0071230	cellular response to amino acid stimulus	5/101	68/18670	3.33637e-05	0.000215396	0.000101278	BCL2L1/MTOR/EGFR/GLRA1/TNF	5
	BP	GO:0035051	cardiocyte differentiation	7/101	167/18670	3.43089e-05	0.000220851	0.000103843	VEGFA/MTOR/CDK1/AGTR2/EGFR/MAPK1/MAP2K4	7
	BP	GO:0010594	regulation of endothelial cell migration	8/101	229/18670	3.43933e-05	0.000220851	0.000103843	VEGFA/FGF1/FGF2/PTGS2/MET/AGTR2/PRKCA/KDR	8
	BP	GO:0070661	leukocyte proliferation	9/101	298/18670	3.44496e-05	0.000220851	0.000103843	IL2/LGALS3/CSF1R/SYK/PIK3CG/TLR9/BAX/CASP3/IL1B	9
	BP	GO:0090068	positive regulation of cell cycle process	9/101	298/18670	3.44496e-05	0.000220851	0.000103843	PCNA/CDK1/EGFR/AURKA/SIRT2/GLI1/DRD2/BAX/IL1B	9
	BP	GO:0016570	histone modification	11/101	454/18670	3.46082e-05	0.00022148	0.000104139	VEGFA/HDAC6/HDAC1/MAPK8/CDK1/HDAC4/AURKA/SIRT2/PRKCA/DRD1/IL1B	11
	BP	GO:0010469	regulation of signaling receptor activity	7/101	169/18670	3.70206e-05	0.00023518	0.000110581	HDAC6/ADORA1/AGTR2/ADRA2A/ADRA2C/ADRA2B/IFNG	7
	BP	GO:0038095	Fc-epsilon receptor signaling pathway	7/101	169/18670	3.70206e-05	0.00023518	0.000110581	MAPK8/SYK/PIK3CA/MAPK1/PIK3CB/JUN/MAP2K4	7
	BP	GO:0032735	positive regulation of interleukin-12 production	4/101	35/18670	3.71337e-05	0.00023518	0.000110581	SYK/MAPK14/TLR9/IFNG	4
	BP	GO:0060251	regulation of glial cell proliferation	4/101	35/18670	3.71337e-05	0.00023518	0.000110581	MTOR/TNF/IL1B/ADCYAP1	4
	BP	GO:0098801	regulation of renal system process	4/101	35/18670	3.71337e-05	0.00023518	0.000110581	AGTR1/ADORA1/AGTR2/DRD2	4
	BP	GO:1905332	positive regulation of morphogenesis of an epithelium	4/101	35/18670	3.71337e-05	0.00023518	0.000110581	VEGFA/AR/MTOR/AGTR2	4
	BP	GO:1904375	regulation of protein localization to cell periphery	6/101	115/18670	3.77177e-05	0.000238467	0.000112126	LGALS3/AR/BCL2L1/EGFR/TNF/IFNG	6
	BP	GO:0021782	glial cell development	6/101	116/18670	3.96024e-05	0.000249952	0.000117527	EGFR/SIRT2/DRD1/TNF/IL1B/IFNG	6
	BP	GO:0006869	lipid transport	10/101	380/18670	4.01883e-05	0.000253057	0.000118986	CYP19A1/NR1H3/NPC1L1/AGTR1/AGTR2/SYK/DRD2/NFKBIA/IL1B/NCOA2	10
	BP	GO:1903037	regulation of leukocyte cell-cell adhesion	9/101	304/18670	4.02323e-05	0.000253057	0.000118986	PTAFR/IL2/LGALS3/SYK/PIK3CA/TNF/CASP3/IL1B/IFNG	9
	BP	GO:0030900	forebrain development	10/101	381/18670	4.10881e-05	0.000257448	0.000121051	HDAC1/EGFR/CSF1R/ALK/GLI1/DRD1/DRD2/BAX/CASP3/ADCYAP1	10
	BP	GO:0042531	positive regulation of tyrosine phosphorylation of STAT protein	5/101	71/18670	4.11411e-05	0.000257448	0.000121051	STAT3/IL2/CSF1R/TNF/IFNG	5
	BP	GO:0043900	regulation of multi-organism process	5/101	71/18670	4.11411e-05	0.000257448	0.000121051	PTAFR/HDAC4/AURKA/SIRT2/GLRA1	5
	BP	GO:0007613	memory	6/101	117/18670	4.1562e-05	0.00025857	0.000121579	SLC6A4/PTGS2/MTOR/DRD1/DRD2/HTR2A	6
	BP	GO:0043666	regulation of phosphoprotein phosphatase activity	6/101	117/18670	4.1562e-05	0.00025857	0.000121579	LGALS3/MTOR/AGTR2/PTPA/DRD2/TNF	6
	BP	GO:1901222	regulation of NIK/NF-kappaB signaling	6/101	117/18670	4.1562e-05	0.00025857	0.000121579	EGFR/TLR9/TNF/NFKBIA/IL1B/NR3C2	6
	BP	GO:0097242	amyloid-beta clearance	4/101	36/18670	4.16025e-05	0.00025857	0.000121579	HMGCR/HDAC1/TNF/IFNG	4
	BP	GO:0031650	regulation of heat generation	3/101	13/18670	4.22516e-05	0.000261276	0.000122851	PTGS2/TNF/IL1B	3
	BP	GO:0032725	positive regulation of granulocyte macrophage colony-stimulating factor production	3/101	13/18670	4.22516e-05	0.000261276	0.000122851	SYK/TLR9/IL1B	3
	BP	GO:0061029	eyelid development in camera-type eye	3/101	13/18670	4.22516e-05	0.000261276	0.000122851	HDAC1/EGFR/JUN	3
	BP	GO:0031349	positive regulation of defense response	10/101	384/18670	4.38919e-05	0.000270962	0.000127405	IL2/PTGS2/AGTR1/EGFR/SYK/PIK3CG/TLR9/TNF/NFKBIA/IL1B	10
	BP	GO:0007409	axonogenesis	11/101	468/18670	4.55796e-05	0.000280908	0.000132082	VEGFA/HSP90AA1/HDAC6/MAP2K1/CSF1R/PIK3CA/MAPK1/PIK3CD/PIK3CB/PRKCA/DRD2	11
	BP	GO:0010921	regulation of phosphatase activity	7/101	175/18670	4.62323e-05	0.000284453	0.000133749	LGALS3/MTOR/AGTR2/PTPA/DRD2/TNF/IFNG	7
	BP	GO:0042307	positive regulation of protein import into nucleus	4/101	37/18670	4.64521e-05	0.000284849	0.000133935	PTGS2/MAPK14/MAPK1/IFNG	4
	BP	GO:0090050	positive regulation of cell migration involved in sprouting angiogenesis	4/101	37/18670	4.64521e-05	0.000284849	0.000133935	VEGFA/FGF2/PTGS2/KDR	4
	BP	GO:0031348	negative regulation of defense response	8/101	239/18670	4.65609e-05	0.00028504	0.000134025	IL2/CYP19A1/NR1H3/F2/ADORA1/SIRT2/DRD2/ADCYAP1	8
	BP	GO:0006813	potassium ion transport	8/101	240/18670	4.79537e-05	0.000293077	0.000137804	ATP1A1/ATP12A/ADORA1/ADRA2A/DRD1/DRD2/HTR2A/ADCYAP1	8
	BP	GO:0038093	Fc receptor signaling pathway	8/101	241/18670	4.93812e-05	0.000301299	0.00014167	HSP90AA1/MAPK8/SYK/PIK3CA/MAPK1/PIK3CB/JUN/MAP2K4	8
	BP	GO:0043367	CD4-positive, alpha-beta T cell differentiation	5/101	74/18670	5.02533e-05	0.000305097	0.000143456	STAT3/IL2/RORC/MTOR/IFNG	5
	BP	GO:0043507	positive regulation of JUN kinase activity	5/101	74/18670	5.02533e-05	0.000305097	0.000143456	PTPN1/SYK/TLR9/TNF/MAP2K4	5
	BP	GO:1903036	positive regulation of response to wounding	5/101	74/18670	5.02533e-05	0.000305097	0.000143456	HPSE/MTOR/F2/F7/ADRA2A	5
	BP	GO:0016569	covalent chromatin modification	11/101	474/18670	5.11294e-05	0.000309903	0.000145715	VEGFA/HDAC6/HDAC1/MAPK8/CDK1/HDAC4/AURKA/SIRT2/PRKCA/DRD1/IL1B	11
	BP	GO:0050892	intestinal absorption	4/101	38/18670	5.17022e-05	0.000312858	0.000147105	NPC1L1/VDR/SLC5A1/ADRA2A	4
	BP	GO:0010248	establishment or maintenance of transmembrane electrochemical gradient	3/101	14/18670	5.35634e-05	0.000321995	0.000151401	ATP1A1/ATP12A/BAX	3
	BP	GO:0048308	organelle inheritance	3/101	14/18670	5.35634e-05	0.000321995	0.000151401	MAP2K1/CDK1/MAPK1	3
	BP	GO:0048313	Golgi inheritance	3/101	14/18670	5.35634e-05	0.000321995	0.000151401	MAP2K1/CDK1/MAPK1	3
	BP	GO:0051712	positive regulation of killing of cells of other organism	3/101	14/18670	5.35634e-05	0.000321995	0.000151401	PRF1/SYK/IFNG	3
	BP	GO:0071621	granulocyte chemotaxis	6/101	123/18670	5.50155e-05	0.000330183	0.000155251	LGALS3/SYK/MAPK14/PIK3CD/PIK3CG/IL1B	6
	BP	GO:0071466	cellular response to xenobiotic stimulus	7/101	180/18670	5.52747e-05	0.000330657	0.000155474	RORC/CYP2C19/PCNA/AGTR2/EGFR/NR3C1/BCHE	7
	BP	GO:1905330	regulation of morphogenesis of an epithelium	7/101	180/18670	5.52747e-05	0.000330657	0.000155474	VEGFA/FGF1/AR/ESR1/MTOR/AGTR2/TNF	7
	BP	GO:0048872	homeostasis of number of cells	8/101	246/18670	5.70616e-05	0.00034079	0.000160238	STAT3/IL2/VEGFA/MAPK14/PIK3CD/PIK3CB/BAX/CASP3	8
	BP	GO:0042417	dopamine metabolic process	4/101	39/18670	5.73725e-05	0.000340981	0.000160328	AGTR2/MAOA/DRD1/DRD2	4
	BP	GO:0051930	regulation of sensory perception of pain	4/101	39/18670	5.73725e-05	0.000340981	0.000160328	PTAFR/MTOR/ADORA1/ADRA2C	4
	BP	GO:1904591	positive regulation of protein import	4/101	39/18670	5.73725e-05	0.000340981	0.000160328	PTGS2/MAPK14/MAPK1/IFNG	4
	BP	GO:0051101	regulation of DNA binding	6/101	124/18670	5.75621e-05	0.000341554	0.000160597	MAPK8/MMP9/SIRT2/JUN/NFKBIA/IFNG	6
	BP	GO:0006650	glycerophospholipid metabolic process	9/101	319/18670	5.83909e-05	0.000345912	0.000162647	FGF2/ACHE/CSF1R/PIK3CA/PIK3CD/PIK3CB/PIK3CG/HTR2B/HTR2A	9
	BP	GO:0097237	cellular response to toxic substance	8/101	247/18670	5.87112e-05	0.000347249	0.000163275	PTGS2/HDAC6/PCNA/MET/CDK1/GLRA1/KDR/TNF	8
	BP	GO:0048678	response to axon injury	5/101	77/18670	6.08523e-05	0.000358754	0.000168685	MAP2K1/CDK1/JUN/DRD2/BAX	5
	BP	GO:1901224	positive regulation of NIK/NF-kappaB signaling	5/101	77/18670	6.08523e-05	0.000358754	0.000168685	EGFR/TLR9/TNF/IL1B/NR3C2	5
	BP	GO:0038061	NIK/NF-kappaB signaling	7/101	183/18670	6.13624e-05	0.000361181	0.000169826	EGFR/ALK/TLR9/TNF/NFKBIA/IL1B/NR3C2	7
	BP	GO:0016049	cell growth	11/101	484/18670	6.16748e-05	0.000362438	0.000170417	IL2/VEGFA/HSP90AA1/HDAC6/MTOR/F2/AGTR1/AGTR2/EGFR/AURKA/MAP2K4	11
	BP	GO:0021537	telencephalon development	8/101	249/18670	6.21299e-05	0.000364529	0.0001714	HDAC1/EGFR/CSF1R/ALK/DRD1/DRD2/BAX/CASP3	8
	BP	GO:0051931	regulation of sensory perception	4/101	40/18670	6.34835e-05	0.000371434	0.000174647	PTAFR/MTOR/ADORA1/ADRA2C	4
	BP	GO:0042098	T cell proliferation	7/101	184/18670	6.35094e-05	0.000371434	0.000174647	IL2/LGALS3/SYK/PIK3CG/BAX/CASP3/IL1B	7
	BP	GO:0033157	regulation of intracellular protein transport	8/101	250/18670	6.39004e-05	0.000373126	0.000175442	PTPN1/PTGS2/MAPK8/AGTR2/MAPK14/MAPK1/IL1B/IFNG	8
	BP	GO:0072347	response to anesthetic	5/101	78/18670	6.47432e-05	0.000377446	0.000177474	MTOR/F7/DRD1/DRD2/HTR2A	5
	BP	GO:0046328	regulation of JNK cascade	7/101	185/18670	6.57176e-05	0.00038203	0.000179629	PTPN1/EGFR/SYK/TLR9/TNF/IL1B/MAP2K4	7
	BP	GO:0045785	positive regulation of cell adhesion	10/101	403/18670	6.57379e-05	0.00038203	0.000179629	PTAFR/IL2/VEGFA/SYK/PIK3CA/PRKCA/KDR/TNF/IL1B/IFNG	10
	BP	GO:0032352	positive regulation of hormone metabolic process	3/101	15/18670	6.66913e-05	0.000384524	0.000180802	TNF/IL1B/IFNG	3
	BP	GO:0032645	regulation of granulocyte macrophage colony-stimulating factor production	3/101	15/18670	6.66913e-05	0.000384524	0.000180802	SYK/TLR9/IL1B	3
	BP	GO:0045073	regulation of chemokine biosynthetic process	3/101	15/18670	6.66913e-05	0.000384524	0.000180802	TNF/IL1B/IFNG	3
	BP	GO:0060134	prepulse inhibition	3/101	15/18670	6.66913e-05	0.000384524	0.000180802	BACE1/DRD1/DRD2	3
	BP	GO:0090494	dopamine uptake	3/101	15/18670	6.66913e-05	0.000384524	0.000180802	SLC6A2/DRD1/DRD2	3
	BP	GO:0002687	positive regulation of leukocyte migration	6/101	128/18670	6.8708e-05	0.000394953	0.000185705	PTAFR/VEGFA/LGALS3/F7/MAPK14/TNF	6
	BP	GO:0030193	regulation of blood coagulation	5/101	79/18670	6.88233e-05	0.000394953	0.000185705	HPSE/F2/F7/SYK/PRKCA	5
	BP	GO:0043536	positive regulation of blood vessel endothelial cell migration	5/101	79/18670	6.88233e-05	0.000394953	0.000185705	VEGFA/FGF2/PTGS2/PRKCA/KDR	5
	BP	GO:0031330	negative regulation of cellular catabolic process	8/101	253/18670	6.94659e-05	0.000398018	0.000187147	STAT3/MET/MTOR/PIK3CA/MAPK14/SIRT2/PIK3CG/HTR2B	8
	BP	GO:0050873	brown fat cell differentiation	4/101	41/18670	7.00555e-05	0.000398285	0.000187272	PTGS2/MTOR/MAPK14/SLC2A4	4
	BP	GO:0061028	establishment of endothelial barrier	4/101	41/18670	7.00555e-05	0.000398285	0.000187272	VEGFA/S1PR3/TNF/IL1B	4
	BP	GO:0140353	lipid export from cell	4/101	41/18670	7.00555e-05	0.000398285	0.000187272	CYP19A1/AGTR1/AGTR2/IL1B	4
	BP	GO:0150077	regulation of neuroinflammatory response	4/101	41/18670	7.00555e-05	0.000398285	0.000187272	PTGS2/MMP9/TNF/IL1B	4
	BP	GO:1902893	regulation of pri-miRNA transcription by RNA polymerase II	4/101	41/18670	7.00555e-05	0.000398285	0.000187272	STAT3/HDAC4/NR3C1/JUN	4
	BP	GO:1905475	regulation of protein localization to membrane	7/101	187/18670	7.03224e-05	0.000399183	0.000187695	LGALS3/AR/BCL2L1/MAPK8/EGFR/TNF/IFNG	7
	BP	GO:1900046	regulation of hemostasis	5/101	80/18670	7.30987e-05	0.000414301	0.000194803	HPSE/F2/F7/SYK/PRKCA	5
	BP	GO:0051054	positive regulation of DNA metabolic process	7/101	191/18670	8.03248e-05	0.000454554	0.00021373	IL2/FGF2/HSP90AA1/PCNA/EGFR/MAPK1/BAX	7
	BP	GO:0006206	pyrimidine nucleobase metabolic process	3/101	16/18670	8.17593e-05	0.000456334	0.000214567	TYMS/MTOR/MAPK1	3
	BP	GO:0032604	granulocyte macrophage colony-stimulating factor production	3/101	16/18670	8.17593e-05	0.000456334	0.000214567	SYK/TLR9/IL1B	3
	BP	GO:0042033	chemokine biosynthetic process	3/101	16/18670	8.17593e-05	0.000456334	0.000214567	TNF/IL1B/IFNG	3
	BP	GO:0045986	negative regulation of smooth muscle contraction	3/101	16/18670	8.17593e-05	0.000456334	0.000214567	PTGS2/ADORA1/ADRA2C	3
	BP	GO:0048012	hepatocyte growth factor receptor signaling pathway	3/101	16/18670	8.17593e-05	0.000456334	0.000214567	PTPN1/MET/SIRT2	3
	BP	GO:0050755	chemokine metabolic process	3/101	16/18670	8.17593e-05	0.000456334	0.000214567	TNF/IL1B/IFNG	3
	BP	GO:0090335	regulation of brown fat cell differentiation	3/101	16/18670	8.17593e-05	0.000456334	0.000214567	PTGS2/MTOR/MAPK14	3
	BP	GO:0090493	catecholamine uptake	3/101	16/18670	8.17593e-05	0.000456334	0.000214567	SLC6A2/DRD1/DRD2	3
	BP	GO:1902004	positive regulation of amyloid-beta formation	3/101	16/18670	8.17593e-05	0.000456334	0.000214567	TNF/CASP3/IFNG	3
	BP	GO:0046486	glycerolipid metabolic process	10/101	414/18670	8.21872e-05	0.000458025	0.000215362	FGF2/ACHE/NR1H3/CSF1R/PIK3CA/PIK3CD/PIK3CB/PIK3CG/HTR2B/HTR2A	10
	BP	GO:0008654	phospholipid biosynthetic process	8/101	260/18670	8.40359e-05	0.000467617	0.000219872	FGF2/ACHE/PIK3CA/PIK3CD/PIK3CB/PIK3CG/HTR2B/HTR2A	8
	BP	GO:0006775	fat-soluble vitamin metabolic process	4/101	43/18670	8.46665e-05	0.0004697	0.000220851	VDR/TNF/IL1B/IFNG	4
	BP	GO:2001038	regulation of cellular response to drug	4/101	43/18670	8.46665e-05	0.0004697	0.000220851	HDAC6/MET/ALK/DRD2	4
	BP	GO:0042509	regulation of tyrosine phosphorylation of STAT protein	5/101	83/18670	8.71619e-05	0.000481359	0.000226333	STAT3/IL2/CSF1R/TNF/IFNG	5
	BP	GO:0048145	regulation of fibroblast proliferation	5/101	83/18670	8.71619e-05	0.000481359	0.000226333	ESR1/AGTR2/EGFR/JUN/BAX	5
	BP	GO:2000106	regulation of leukocyte apoptotic process	5/101	83/18670	8.71619e-05	0.000481359	0.000226333	IL2/LGALS3/PIK3CD/PIK3CB/BAX	5
	BP	GO:0007159	leukocyte cell-cell adhesion	9/101	337/18670	8.88857e-05	0.000490141	0.000230463	PTAFR/IL2/LGALS3/SYK/PIK3CA/TNF/CASP3/IL1B/IFNG	9
	BP	GO:0048144	fibroblast proliferation	5/101	84/18670	9.22838e-05	0.000506865	0.000238326	ESR1/AGTR2/EGFR/JUN/BAX	5
	BP	GO:0050818	regulation of coagulation	5/101	84/18670	9.22838e-05	0.000506865	0.000238326	HPSE/F2/F7/SYK/PRKCA	5
	BP	GO:0030225	macrophage differentiation	4/101	44/18670	9.27479e-05	0.000506865	0.000238326	VEGFA/MMP9/CSF1R/PRKCA	4
	BP	GO:0035307	positive regulation of protein dephosphorylation	4/101	44/18670	9.27479e-05	0.000506865	0.000238326	MTOR/ADORA1/AGTR2/PTPA	4
	BP	GO:0042987	amyloid precursor protein catabolic process	4/101	44/18670	9.27479e-05	0.000506865	0.000238326	PSEN2/TNF/CASP3/IFNG	4
	BP	GO:0045601	regulation of endothelial cell differentiation	4/101	44/18670	9.27479e-05	0.000506865	0.000238326	VEGFA/S1PR3/TNF/IL1B	4
	BP	GO:0006883	cellular sodium ion homeostasis	3/101	17/18670	9.88894e-05	0.000537226	0.000252602	ATP1A1/ATP12A/AGTR2	3
	BP	GO:0030540	female genitalia development	3/101	17/18670	9.88894e-05	0.000537226	0.000252602	CYP19A1/ESR1/BAX	3
	BP	GO:0031649	heat generation	3/101	17/18670	9.88894e-05	0.000537226	0.000252602	PTGS2/TNF/IL1B	3
	BP	GO:0051709	regulation of killing of cells of other organism	3/101	17/18670	9.88894e-05	0.000537226	0.000252602	PRF1/SYK/IFNG	3
	BP	GO:0010675	regulation of cellular carbohydrate metabolic process	6/101	137/18670	0.000100122	0.000541514	0.000254618	STAT3/PTAFR/RORC/MTOR/HDAC4/NCOA2	6
	BP	GO:0046425	regulation of receptor signaling pathway via JAK-STAT	6/101	137/18670	0.000100122	0.000541514	0.000254618	STAT3/IL2/F2/CSF1R/TNF/IFNG	6
	BP	GO:1903670	regulation of sprouting angiogenesis	6/101	137/18670	0.000100122	0.000541514	0.000254618	VEGFA/FGF1/FGF2/PTGS2/AGTR1/KDR	6
	BP	GO:0032309	icosanoid secretion	4/101	45/18670	0.000101376	0.000547488	0.000257427	AGTR2/SYK/DRD2/IL1B	4
	BP	GO:0001776	leukocyte homeostasis	5/101	86/18670	0.000103219	0.000554994	0.000260956	IL2/PIK3CD/PIK3CB/BAX/CASP3	5
	BP	GO:0007260	tyrosine phosphorylation of STAT protein	5/101	86/18670	0.000103219	0.000554994	0.000260956	STAT3/IL2/CSF1R/TNF/IFNG	5
	BP	GO:0090559	regulation of membrane permeability	5/101	86/18670	0.000103219	0.000554994	0.000260956	STAT3/BCL2L1/MTOR/MAPK8/BAX	5
	BP	GO:0010721	negative regulation of cell development	9/101	344/18670	0.000103907	0.000557872	0.000262309	STAT3/VEGFA/SLC6A4/F2/S1PR3/SIRT2/TNF/IL1B/ADCYAP1	9
	BP	GO:0046631	alpha-beta T cell activation	6/101	138/18670	0.000104219	0.00055873	0.000262713	STAT3/IL2/RORC/MTOR/SYK/IFNG	6
	BP	GO:0007249	I-kappaB kinase/NF-kappaB signaling	8/101	269/18670	0.000106415	0.00056967	0.000267857	ESR1/HDAC1/TLR9/HTR2B/TNF/NFKBIA/IL1B/CASP1	8
	BP	GO:0007586	digestion	6/101	139/18670	0.000108449	0.000579711	0.000272578	NR1H3/NPC1L1/VDR/SLC5A1/TLR9/ADRA2A	6
	BP	GO:0045776	negative regulation of blood pressure	4/101	46/18670	0.000110571	0.000589339	0.000277105	PTAFR/ADORA1/AGTR2/DRD2	4
	BP	GO:0048512	circadian behavior	4/101	46/18670	0.000110571	0.000589339	0.000277105	MTOR/ADORA1/DRD2/NCOA2	4
	BP	GO:0046330	positive regulation of JNK cascade	6/101	140/18670	0.000112814	0.000599547	0.000281905	PTPN1/SYK/TLR9/TNF/IL1B/MAP2K4	6
	BP	GO:0060048	cardiac muscle contraction	6/101	140/18670	0.000112814	0.000599547	0.000281905	ATP1A1/MTOR/ADORA1/HDAC4/PIK3CA/PIK3CG	6
	BP	GO:0046651	lymphocyte proliferation	8/101	272/18670	0.00011489	0.000608299	0.00028602	IL2/LGALS3/SYK/PIK3CG/TLR9/BAX/CASP3/IL1B	8
	BP	GO:1902105	regulation of leukocyte differentiation	8/101	272/18670	0.00011489	0.000608299	0.00028602	IL2/MTOR/SYK/JUN/PRKCA/TLR9/TNF/IFNG	8
	BP	GO:0043506	regulation of JUN kinase activity	5/101	88/18670	0.000115124	0.000608299	0.00028602	PTPN1/SYK/TLR9/TNF/MAP2K4	5
	BP	GO:0097194	execution phase of apoptosis	5/101	88/18670	0.000115124	0.000608299	0.00028602	BCL2L1/SIRT2/BAX/CASP3/CASP1	5
	BP	GO:0009411	response to UV	6/101	141/18670	0.000117317	0.000617219	0.000290214	PTGS2/PCNA/MAPK8/EGFR/BAX/CASP3	6
	BP	GO:0050709	negative regulation of protein secretion	6/101	141/18670	0.000117317	0.000617219	0.000290214	HMGCR/NR1H3/ADRA2A/DRD2/TNF/IL1B	6
	BP	GO:0097530	granulocyte migration	6/101	141/18670	0.000117317	0.000617219	0.000290214	LGALS3/SYK/MAPK14/PIK3CD/PIK3CG/IL1B	6
	BP	GO:0035994	response to muscle stretch	3/101	18/18670	0.000118201	0.000617443	0.000290319	MAPK14/JUN/NFKBIA	3
	BP	GO:0045780	positive regulation of bone resorption	3/101	18/18670	0.000118201	0.000617443	0.000290319	EGFR/SYK/PRKCA	3
	BP	GO:0046852	positive regulation of bone remodeling	3/101	18/18670	0.000118201	0.000617443	0.000290319	EGFR/SYK/PRKCA	3
	BP	GO:0060749	mammary gland alveolus development	3/101	18/18670	0.000118201	0.000617443	0.000290319	VEGFA/AR/ESR1	3
	BP	GO:0061377	mammary gland lobule development	3/101	18/18670	0.000118201	0.000617443	0.000290319	VEGFA/AR/ESR1	3
	BP	GO:0007622	rhythmic behavior	4/101	47/18670	0.000120357	0.000625143	0.00029394	MTOR/ADORA1/DRD2/NCOA2	4
	BP	GO:0048806	genitalia development	4/101	47/18670	0.000120357	0.000625143	0.00029394	AR/CYP19A1/ESR1/BAX	4
	BP	GO:0061614	pri-miRNA transcription by RNA polymerase II	4/101	47/18670	0.000120357	0.000625143	0.00029394	STAT3/HDAC4/NR3C1/JUN	4
	BP	GO:1903580	positive regulation of ATP metabolic process	4/101	47/18670	0.000120357	0.000625143	0.00029394	STAT3/CDK1/HTR2A/IFNG	4
	BP	GO:0032943	mononuclear cell proliferation	8/101	274/18670	0.000120844	0.000626783	0.000294711	IL2/LGALS3/SYK/PIK3CG/TLR9/BAX/CASP3/IL1B	8
	BP	GO:0042391	regulation of membrane potential	10/101	434/18670	0.000121124	0.000627345	0.000294976	ATP1A1/BCL2L1/ADORA1/GLRA1/JUN/KDR/DRD1/DRD2/BAX/ADCYAP1	10
	BP	GO:0055013	cardiac muscle cell development	5/101	89/18670	0.000121457	0.000628186	0.000295371	VEGFA/MTOR/CDK1/AGTR2/MAP2K4	5
	BP	GO:0002683	negative regulation of immune system process	10/101	435/18670	0.000123423	0.000637453	0.000299728	IL2/LGALS3/CYP19A1/NR1H3/ADORA1/DRD2/TNF/CASP3/NFKBIA/ADCYAP1	10
	BP	GO:0046849	bone remodeling	5/101	90/18670	0.000128055	0.000660444	0.000310539	S1PR1/EGFR/CSF1R/SYK/PRKCA	5
	BP	GO:0008542	visual learning	4/101	48/18670	0.000130756	0.000671545	0.000315758	HMGCR/MTOR/DRD1/DRD2	4
	BP	GO:0030850	prostate gland development	4/101	48/18670	0.000130756	0.000671545	0.000315758	AR/CYP19A1/ESR1/GLI1	4
	BP	GO:0045933	positive regulation of muscle contraction	4/101	48/18670	0.000130756	0.000671545	0.000315758	PTAFR/ATP1A1/PTGS2/ADRA2B	4
	BP	GO:1902107	positive regulation of leukocyte differentiation	6/101	144/18670	0.00013169	0.000675394	0.000317568	IL2/SYK/JUN/PRKCA/TNF/IFNG	6
	BP	GO:0010888	negative regulation of lipid storage	3/101	19/18670	0.000139813	0.000712078	0.000334816	NR1H3/TNF/NFKBIA	3
	BP	GO:0032303	regulation of icosanoid secretion	3/101	19/18670	0.000139813	0.000712078	0.000334816	AGTR2/SYK/IL1B	3
	BP	GO:0045414	regulation of interleukin-8 biosynthetic process	3/101	19/18670	0.000139813	0.000712078	0.000334816	SYK/TLR9/TNF	3
	BP	GO:0060252	positive regulation of glial cell proliferation	3/101	19/18670	0.000139813	0.000712078	0.000334816	MTOR/TNF/IL1B	3
	BP	GO:1903798	regulation of production of miRNAs involved in gene silencing by miRNA	3/101	19/18670	0.000139813	0.000712078	0.000334816	ESR1/MAP2K1/EGFR	3
	BP	GO:0030857	negative regulation of epithelial cell differentiation	4/101	49/18670	0.000141791	0.000714637	0.00033602	VEGFA/MMP9/S1PR3/IFNG	4
	BP	GO:0032757	positive regulation of interleukin-8 production	4/101	49/18670	0.000141791	0.000714637	0.00033602	SYK/TLR9/TNF/IL1B	4
	BP	GO:0035094	response to nicotine	4/101	49/18670	0.000141791	0.000714637	0.00033602	MAPK1/DRD2/TNF/CASP3	4
	BP	GO:0071715	icosanoid transport	4/101	49/18670	0.000141791	0.000714637	0.00033602	AGTR2/SYK/DRD2/IL1B	4
	BP	GO:1901571	fatty acid derivative transport	4/101	49/18670	0.000141791	0.000714637	0.00033602	AGTR2/SYK/DRD2/IL1B	4
	BP	GO:1904707	positive regulation of vascular smooth muscle cell proliferation	4/101	49/18670	0.000141791	0.000714637	0.00033602	FGF2/MMP9/JUN/TNF	4
	BP	GO:0042542	response to hydrogen peroxide	6/101	146/18670	0.000142023	0.000714637	0.00033602	HDAC6/PCNA/MET/CDK1/JUN/CASP3	6
	BP	GO:1904892	regulation of receptor signaling pathway via STAT	6/101	146/18670	0.000142023	0.000714637	0.00033602	STAT3/IL2/F2/CSF1R/TNF/IFNG	6
	BP	GO:0035710	CD4-positive, alpha-beta T cell activation	5/101	92/18670	0.00014207	0.000714637	0.00033602	STAT3/IL2/RORC/MTOR/IFNG	5
	BP	GO:0002792	negative regulation of peptide secretion	6/101	148/18670	0.000152989	0.000768508	0.00036135	HMGCR/NR1H3/ADRA2A/DRD2/TNF/IL1B	6
	BP	GO:0046854	phosphatidylinositol phosphorylation	4/101	50/18670	0.000153483	0.000769936	0.000362021	PIK3CA/PIK3CD/PIK3CB/PIK3CG	4
	BP	GO:0014074	response to purine-containing compound	6/101	149/18670	0.000158718	0.000794022	0.000373346	PTAFR/SLC6A4/PTGS2/PIK3CG/JUN/IL1B	6
	BP	GO:0051092	positive regulation of NF-kappaB transcription factor activity	6/101	149/18670	0.000158718	0.000794022	0.000373346	STAT3/AR/ALK/TLR9/TNF/IL1B	6
	BP	GO:0045732	positive regulation of protein catabolic process	7/101	214/18670	0.00016289	0.000813783	0.000382638	HSP90AA1/AURKA/SIRT2/ADRA2A/TNF/IL1B/IFNG	7
	BP	GO:0042228	interleukin-8 biosynthetic process	3/101	20/18670	0.000163841	0.000815204	0.000383306	SYK/TLR9/TNF	3
	BP	GO:0048148	behavioral response to cocaine	3/101	20/18670	0.000163841	0.000815204	0.000383306	DRD1/DRD2/HTR2A	3
	BP	GO:1902993	positive regulation of amyloid precursor protein catabolic process	3/101	20/18670	0.000163841	0.000815204	0.000383306	TNF/CASP3/IFNG	3
	BP	GO:0050777	negative regulation of immune response	6/101	150/18670	0.000164615	0.000816838	0.000384074	IL2/LGALS3/NR1H3/DRD2/TNF/ADCYAP1	6
	BP	GO:0061351	neural precursor cell proliferation	6/101	150/18670	0.000164615	0.000816838	0.000384074	VEGFA/SLC6A4/SIRT2/GLI1/DRD2/ADCYAP1	6
	BP	GO:0042116	macrophage activation	5/101	95/18670	0.000165259	0.000817822	0.000384537	NR1H3/SYK/JUN/TNF/IFNG	5
	BP	GO:0055006	cardiac cell development	5/101	95/18670	0.000165259	0.000817822	0.000384537	VEGFA/MTOR/CDK1/AGTR2/MAP2K4	5
	BP	GO:0043281	regulation of cysteine-type endopeptidase activity involved in apoptotic process	7/101	215/18670	0.000167634	0.000828456	0.000389537	VEGFA/PTGS2/MMP9/SYK/BAX/TNF/CASP1	7
	BP	GO:0052547	regulation of peptidase activity	10/101	452/18670	0.00016855	0.000831859	0.000391137	STAT3/VEGFA/PTGS2/HDAC1/MMP9/SYK/MAPK14/BAX/TNF/CASP1	10
	BP	GO:0097193	intrinsic apoptotic signaling pathway	8/101	289/18670	0.000174159	0.000858388	0.000403611	PTPN1/PTGS2/BCL2L1/HDAC1/MMP9/BAX/TNF/CASP3	8
	BP	GO:0001890	placenta development	6/101	152/18670	0.000176929	0.000869705	0.000408932	PTGS2/VDR/MAP2K1/EGFR/MAPK14/MAPK1	6
	BP	GO:0034250	positive regulation of cellular amide metabolic process	6/101	152/18670	0.000176929	0.000869705	0.000408932	PTAFR/MTOR/MAPK1/TNF/CASP3/IFNG	6
	BP	GO:0043393	regulation of protein binding	7/101	217/18670	0.000177459	0.000871141	0.000409607	LGALS3/MET/MAPK8/MMP9/HDAC4/AURKA/BAX	7
	BP	GO:0015872	dopamine transport	4/101	52/18670	0.000178937	0.000877221	0.000412466	SLC6A2/DRD1/DRD2/HTR2A	4
	BP	GO:0030316	osteoclast differentiation	5/101	97/18670	0.000182254	0.000891327	0.000419099	MTOR/CSF1R/MAPK14/TNF/IFNG	5
	BP	GO:0071356	cellular response to tumor necrosis factor	8/101	291/18670	0.000182542	0.000891327	0.000419099	HDAC4/SYK/MAPK14/MAPK1/TNF/NFKBIA/CASP1/SLC2A4	8
	BP	GO:1903039	positive regulation of leukocyte cell-cell adhesion	7/101	218/18670	0.000182543	0.000891327	0.000419099	PTAFR/IL2/SYK/PIK3CA/TNF/IL1B/IFNG	7
	BP	GO:0051651	maintenance of location in cell	7/101	219/18670	0.000187745	0.000915506	0.000430468	FGF2/F2/HTR2B/DRD1/DRD2/HTR2A/BAX	7
	BP	GO:0014821	phasic smooth muscle contraction	3/101	21/18670	0.000190398	0.000924755	0.000434816	HTR2B/DRD1/DRD2	3
	BP	GO:0032516	positive regulation of phosphoprotein phosphatase activity	3/101	21/18670	0.000190398	0.000924755	0.000434816	MTOR/AGTR2/PTPA	3
	BP	GO:0070920	regulation of production of small RNA involved in gene silencing by RNA	3/101	21/18670	0.000190398	0.000924755	0.000434816	ESR1/MAP2K1/EGFR	3
	BP	GO:2001243	negative regulation of intrinsic apoptotic signaling pathway	5/101	98/18670	0.000191236	0.000926455	0.000435616	PTPN1/PTGS2/BCL2L1/HDAC1/MMP9	5
	BP	GO:0051146	striated muscle cell differentiation	8/101	293/18670	0.000191253	0.000926455	0.000435616	VEGFA/MTOR/CDK1/AGTR2/HDAC4/MAPK14/CASP3/MAP2K4	8
	BP	GO:0007632	visual behavior	4/101	53/18670	0.000192744	0.000932446	0.000438433	HMGCR/MTOR/DRD1/DRD2	4
	BP	GO:2001236	regulation of extrinsic apoptotic signaling pathway	6/101	155/18670	0.000196755	0.000950591	0.000446965	LGALS3/AR/BCL2L1/AGTR2/TNF/IL1B	6
	BP	GO:0002697	regulation of immune effector process	10/101	462/18670	0.000201083	0.000970226	0.000456197	PTAFR/IL2/LGALS3/F2/SYK/MAPK14/TLR9/TNF/IL1B/IFNG	10
	BP	GO:0043535	regulation of blood vessel endothelial cell migration	6/101	156/18670	0.000203739	0.000981748	0.000461614	VEGFA/FGF2/PTGS2/AGTR2/PRKCA/KDR	6
	BP	GO:0002763	positive regulation of myeloid leukocyte differentiation	4/101	54/18670	0.000207304	0.000993706	0.000467237	JUN/PRKCA/TNF/IFNG	4
	BP	GO:0006584	catecholamine metabolic process	4/101	54/18670	0.000207304	0.000993706	0.000467237	AGTR2/MAOA/DRD1/DRD2	4
	BP	GO:0009712	catechol-containing compound metabolic process	4/101	54/18670	0.000207304	0.000993706	0.000467237	AGTR2/MAOA/DRD1/DRD2	4
	BP	GO:0032655	regulation of interleukin-12 production	4/101	54/18670	0.000207304	0.000993706	0.000467237	SYK/MAPK14/TLR9/IFNG	4
	BP	GO:0045723	positive regulation of fatty acid biosynthetic process	3/101	22/18670	0.000219596	0.00104988	0.000493651	NR1H3/PTGS2/IL1B	3
	BP	GO:0051000	positive regulation of nitric-oxide synthase activity	3/101	22/18670	0.000219596	0.00104988	0.000493651	AGTR2/HTR2B/TNF	3
	BP	GO:0007631	feeding behavior	5/101	101/18670	0.000220217	0.00105148	0.000494401	STAT3/MTOR/MCHR1/DRD1/DRD2	5
	BP	GO:0042220	response to cocaine	4/101	55/18670	0.00022264	0.00106029	0.000498544	MTOR/DRD1/DRD2/HTR2A	4
	BP	GO:0061098	positive regulation of protein tyrosine kinase activity	4/101	55/18670	0.00022264	0.00106029	0.000498544	PTPN1/ADORA1/CSF1R/ADRA2A	4
	BP	GO:0042176	regulation of protein catabolic process	9/101	381/18670	0.000223391	0.00106248	0.000499575	HSP90AA1/HMGCR/EGFR/AURKA/SIRT2/ADRA2A/TNF/IL1B/IFNG	9
	BP	GO:0007259	receptor signaling pathway via JAK-STAT	6/101	159/18670	0.000225873	0.00107289	0.000504471	STAT3/IL2/F2/CSF1R/TNF/IFNG	6
	BP	GO:0045765	regulation of angiogenesis	9/101	383/18670	0.000232215	0.00110159	0.000517965	STAT3/VEGFA/FGF1/FGF2/PTGS2/AGTR1/PRKCA/KDR/IL1B	9
	BP	GO:0006977	DNA damage response, signal transduction by p53 class mediator resulting in cell cycle arrest	4/101	56/18670	0.000238777	0.00112834	0.000530543	PCNA/CDK1/AURKA/BAX	4
	BP	GO:0032615	interleukin-12 production	4/101	56/18670	0.000238777	0.00112834	0.000530543	SYK/MAPK14/TLR9/IFNG	4
	BP	GO:1903078	positive regulation of protein localization to plasma membrane	4/101	56/18670	0.000238777	0.00112834	0.000530543	LGALS3/EGFR/TNF/IFNG	4
	BP	GO:0034766	negative regulation of ion transmembrane transport	5/101	103/18670	0.000241318	0.00113888	0.000535499	MTOR/MMP9/TLR9/ADRA2A/DRD2	5
	BP	GO:0032388	positive regulation of intracellular transport	7/101	229/18670	0.000246665	0.00116262	0.00054666	PTGS2/MAPK8/SYK/MAPK14/MAPK1/IL1B/IFNG	7
	BP	GO:0062149	detection of stimulus involved in sensory perception of pain	3/101	23/18670	0.000251546	0.00118107	0.000555336	BACE1/ADORA1/HTR2A	3
	BP	GO:1903429	regulation of cell maturation	3/101	23/18670	0.000251546	0.00118107	0.000555336	MTOR/AURKA/SIRT2	3
	BP	GO:2000637	positive regulation of gene silencing by miRNA	3/101	23/18670	0.000251546	0.00118107	0.000555336	STAT3/MAP2K1/EGFR	3
	BP	GO:0030593	neutrophil chemotaxis	5/101	104/18670	0.000252428	0.00118219	0.000555861	LGALS3/SYK/PIK3CD/PIK3CG/IL1B	5
	BP	GO:2001237	negative regulation of extrinsic apoptotic signaling pathway	5/101	104/18670	0.000252428	0.00118219	0.000555861	LGALS3/AR/BCL2L1/TNF/IL1B	5
	BP	GO:0009743	response to carbohydrate	7/101	230/18670	0.000253294	0.00118473	0.000557056	HMGCR/PTGS2/PIK3CA/ADRA2A/CASP3/IL1B/MAP2K4	7
	BP	GO:0072431	signal transduction involved in mitotic G1 DNA damage checkpoint	4/101	57/18670	0.000255737	0.00119312	0.000560999	PCNA/CDK1/AURKA/BAX	4
	BP	GO:1902400	intracellular signal transduction involved in G1 DNA damage checkpoint	4/101	57/18670	0.000255737	0.00119312	0.000560999	PCNA/CDK1/AURKA/BAX	4
	BP	GO:0016311	dephosphorylation	10/101	478/18670	0.000264079	0.00123047	0.000578561	ATP1A1/LGALS3/PTPN1/MTOR/ADORA1/AGTR2/PTPA/DRD2/TNF/IFNG	10
	BP	GO:0042093	T-helper cell differentiation	4/101	58/18670	0.000273547	0.00127135	0.000597785	STAT3/IL2/RORC/MTOR	4
	BP	GO:0071385	cellular response to glucocorticoid stimulus	4/101	58/18670	0.000273547	0.00127135	0.000597785	AGTR2/EGFR/NR3C1/ADCYAP1	4
	BP	GO:2001242	regulation of intrinsic apoptotic signaling pathway	6/101	165/18670	0.000275809	0.00128024	0.000601965	PTPN1/PTGS2/BCL2L1/HDAC1/MMP9/BAX	6
	BP	GO:0048588	developmental cell growth	7/101	234/18670	0.000281263	0.00130391	0.000613092	VEGFA/HSP90AA1/HDAC6/MTOR/AGTR2/AURKA/MAP2K4	7
	BP	GO:0002092	positive regulation of receptor internalization	3/101	24/18670	0.000286354	0.00132249	0.000621832	VEGFA/SYK/DRD2	3
	BP	GO:0046697	decidualization	3/101	24/18670	0.000286354	0.00132249	0.000621832	PTGS2/VDR/MAPK1	3
	BP	GO:0060148	positive regulation of posttranscriptional gene silencing	3/101	24/18670	0.000286354	0.00132249	0.000621832	STAT3/MAP2K1/EGFR	3
	BP	GO:0060560	developmental growth involved in morphogenesis	7/101	235/18670	0.000288629	0.00133132	0.000625984	VEGFA/FGF1/HSP90AA1/ESR1/HDAC6/S1PR1/AURKA	7
	BP	GO:0001658	branching involved in ureteric bud morphogenesis	4/101	59/18670	0.00029223	0.00133617	0.000628262	VEGFA/FGF1/FGF2/AGTR2	4
	BP	GO:0001836	release of cytochrome c from mitochondria	4/101	59/18670	0.00029223	0.00133617	0.000628262	BCL2L1/MMP9/JUN/BAX	4
	BP	GO:0032890	regulation of organic acid transport	4/101	59/18670	0.00029223	0.00133617	0.000628262	ADORA1/AGTR2/SYK/IL1B	4
	BP	GO:0070527	platelet aggregation	4/101	59/18670	0.00029223	0.00133617	0.000628262	SYK/PIK3CB/PIK3CG/PRKCA	4
	BP	GO:0072413	signal transduction involved in mitotic cell cycle checkpoint	4/101	59/18670	0.00029223	0.00133617	0.000628262	PCNA/CDK1/AURKA/BAX	4
	BP	GO:1902402	signal transduction involved in mitotic DNA damage checkpoint	4/101	59/18670	0.00029223	0.00133617	0.000628262	PCNA/CDK1/AURKA/BAX	4
	BP	GO:1902403	signal transduction involved in mitotic DNA integrity checkpoint	4/101	59/18670	0.00029223	0.00133617	0.000628262	PCNA/CDK1/AURKA/BAX	4
	BP	GO:0007050	cell cycle arrest	7/101	237/18670	0.000303828	0.00138574	0.000651572	PCNA/MTOR/MAP2K1/CDK1/AURKA/BAX/IFNG	7
	BP	GO:0043122	regulation of I-kappaB kinase/NF-kappaB signaling	7/101	237/18670	0.000303828	0.00138574	0.000651572	ESR1/HDAC1/TLR9/HTR2B/TNF/IL1B/CASP1	7
	BP	GO:0001503	ossification	9/101	398/18670	0.000308098	0.00140347	0.000659909	ACHE/PTGS2/S1PR1/EGFR/HDAC4/MAPK14/MAPK1/GLI1/TNF	9
	BP	GO:0030258	lipid modification	7/101	238/18670	0.000311665	0.00141796	0.00066672	MTOR/AGTR1/PIK3CA/MAPK14/PIK3CD/PIK3CB/PIK3CG	7
	BP	GO:0021543	pallium development	6/101	169/18670	0.000313652	0.00141995	0.000667657	HDAC1/EGFR/ALK/DRD1/BAX/CASP3	6
	BP	GO:0050728	negative regulation of inflammatory response	6/101	169/18670	0.000313652	0.00141995	0.000667657	IL2/CYP19A1/NR1H3/F2/ADORA1/ADCYAP1	6
	BP	GO:0051100	negative regulation of binding	6/101	169/18670	0.000313652	0.00141995	0.000667657	MET/MAPK8/AURKA/JUN/BAX/NFKBIA	6
	BP	GO:0097696	receptor signaling pathway via STAT	6/101	169/18670	0.000313652	0.00141995	0.000667657	STAT3/IL2/F2/CSF1R/TNF/IFNG	6
	BP	GO:2000116	regulation of cysteine-type endopeptidase activity	7/101	239/18670	0.000319664	0.00144539	0.000679616	VEGFA/PTGS2/MMP9/SYK/BAX/TNF/CASP1	7
	BP	GO:0060444	branching involved in mammary gland duct morphogenesis	3/101	25/18670	0.000324127	0.00146376	0.000688255	AR/ESR1/VDR	3
	BP	GO:0030217	T cell differentiation	7/101	240/18670	0.000327827	0.00147865	0.000695256	STAT3/IL2/RORC/MTOR/SYK/PIK3CD/IFNG	7
	BP	GO:0032370	positive regulation of lipid transport	4/101	61/18670	0.000332317	0.00149156	0.000701326	CYP19A1/NR1H3/NFKBIA/IL1B	4
	BP	GO:0045123	cellular extravasation	4/101	61/18670	0.000332317	0.00149156	0.000701326	PTAFR/PIK3CD/PIK3CG/TNF	4
	BP	GO:0071384	cellular response to corticosteroid stimulus	4/101	61/18670	0.000332317	0.00149156	0.000701326	AGTR2/EGFR/NR3C1/ADCYAP1	4
	BP	GO:1905953	negative regulation of lipid localization	4/101	61/18670	0.000332317	0.00149156	0.000701326	NR1H3/AGTR2/TNF/NFKBIA	4
	BP	GO:0016241	regulation of macroautophagy	6/101	171/18670	0.000334041	0.00149747	0.000704104	HDAC6/MTOR/MAPK8/PIK3CA/KDR/CASP3	6
	BP	GO:0031623	receptor internalization	5/101	111/18670	0.000341467	0.00152702	0.000718002	VEGFA/ACHE/SYK/HTR2B/DRD2	5
	BP	GO:1904019	epithelial cell apoptotic process	5/101	111/18670	0.000341467	0.00152702	0.000718002	BCL2L1/MTOR/PIK3CG/KDR/TNF	5
	BP	GO:0006470	protein dephosphorylation	8/101	321/18670	0.000353716	0.00157436	0.000740259	LGALS3/PTPN1/MTOR/ADORA1/AGTR2/PTPA/DRD2/TNF	8
	BP	GO:0031640	killing of cells of other organism	4/101	62/18670	0.000353769	0.00157436	0.000740259	F2/PRF1/SYK/IFNG	4
	BP	GO:0032922	circadian regulation of gene expression	4/101	62/18670	0.000353769	0.00157436	0.000740259	RORC/HDAC1/DRD2/NCOA2	4
	BP	GO:0051205	protein insertion into membrane	4/101	62/18670	0.000353769	0.00157436	0.000740259	HSP90AA1/MAPK8/EGFR/BAX	4
	BP	GO:0055002	striated muscle cell development	6/101	173/18670	0.000355455	0.00157621	0.00074113	VEGFA/MTOR/CDK1/AGTR2/HDAC4/MAP2K4	6
	BP	GO:0042303	molting cycle	5/101	112/18670	0.000355905	0.00157621	0.00074113	HPSE/PTGS2/HDAC1/EGFR/TNF	5
	BP	GO:0042633	hair cycle	5/101	112/18670	0.000355905	0.00157621	0.00074113	HPSE/PTGS2/HDAC1/EGFR/TNF	5
	BP	GO:0098693	regulation of synaptic vesicle cycle	5/101	112/18670	0.000355905	0.00157621	0.00074113	BACE1/DRD1/DRD2/HTR2A/SLC2A4	5
	BP	GO:0030194	positive regulation of blood coagulation	3/101	26/18670	0.000364969	0.00161052	0.00075726	HPSE/F2/F7	3
	BP	GO:0072539	T-helper 17 cell differentiation	3/101	26/18670	0.000364969	0.00161052	0.00075726	STAT3/IL2/RORC	3
	BP	GO:1900048	positive regulation of hemostasis	3/101	26/18670	0.000364969	0.00161052	0.00075726	HPSE/F2/F7	3
	BP	GO:0007588	excretion	4/101	63/18670	0.000376196	0.00165211	0.000776815	AGTR1/ADORA1/AGTR2/DRD2	4
	BP	GO:0031571	mitotic G1 DNA damage checkpoint	4/101	63/18670	0.000376196	0.00165211	0.000776815	PCNA/CDK1/AURKA/BAX	4
	BP	GO:0044819	mitotic G1/S transition checkpoint	4/101	63/18670	0.000376196	0.00165211	0.000776815	PCNA/CDK1/AURKA/BAX	4
	BP	GO:1904377	positive regulation of protein localization to cell periphery	4/101	63/18670	0.000376196	0.00165211	0.000776815	LGALS3/EGFR/TNF/IFNG	4
	BP	GO:0042180	cellular ketone metabolic process	7/101	246/18670	0.000380392	0.00166854	0.00078454	CYP19A1/HMGCR/NR1H3/PTGS2/CYP17A1/MTOR/IL1B	7
	BP	GO:0090316	positive regulation of intracellular protein transport	6/101	176/18670	0.000389578	0.00170679	0.000802525	PTGS2/MAPK8/MAPK14/MAPK1/IL1B/IFNG	6
	BP	GO:0044783	G1 DNA damage checkpoint	4/101	64/18670	0.00039962	0.00174453	0.000820274	PCNA/CDK1/AURKA/BAX	4
	BP	GO:0046834	lipid phosphorylation	4/101	64/18670	0.00039962	0.00174453	0.000820274	PIK3CA/PIK3CD/PIK3CB/PIK3CG	4
	BP	GO:0048645	animal organ formation	4/101	64/18670	0.00039962	0.00174453	0.000820274	FGF1/AR/MAP2K1/MAPK1	4
	BP	GO:0001959	regulation of cytokine-mediated signaling pathway	6/101	177/18670	0.000401503	0.00174859	0.000822181	PTPN1/NR1H3/SYK/TNF/CASP1/IFNG	6
	BP	GO:0006941	striated muscle contraction	6/101	177/18670	0.000401503	0.00174859	0.000822181	ATP1A1/MTOR/ADORA1/HDAC4/PIK3CA/PIK3CG	6
	BP	GO:0050820	positive regulation of coagulation	3/101	27/18670	0.000408982	0.00177694	0.00083551	HPSE/F2/F7	3
	BP	GO:2000191	regulation of fatty acid transport	3/101	27/18670	0.000408982	0.00177694	0.00083551	AGTR2/SYK/IL1B	3
	BP	GO:0010822	positive regulation of mitochondrion organization	5/101	116/18670	0.000418326	0.00181538	0.000853588	HDAC6/MAPK8/MMP9/KDR/BAX	5
	BP	GO:0032729	positive regulation of interferon-gamma production	4/101	65/18670	0.000424069	0.00183596	0.000863264	IL2/TLR9/TNF/IL1B	4
	BP	GO:0060675	ureteric bud morphogenesis	4/101	65/18670	0.000424069	0.00183596	0.000863264	VEGFA/FGF1/FGF2/AGTR2	4
	BP	GO:0010821	regulation of mitochondrion organization	6/101	179/18670	0.000426211	0.00184306	0.0008666	BCL2L1/HDAC6/MAPK8/MMP9/KDR/BAX	6
	BP	GO:0008016	regulation of heart contraction	7/101	251/18670	0.000429175	0.00185369	0.0008716	IL2/ATP1A1/ADORA1/AGTR2/HDAC4/PIK3CG/DRD2	7
	BP	GO:0002761	regulation of myeloid leukocyte differentiation	5/101	117/18670	0.000435145	0.00187727	0.000882685	MTOR/JUN/PRKCA/TNF/IFNG	5
	BP	GO:0043534	blood vessel endothelial cell migration	6/101	180/18670	0.000439002	0.00189168	0.000889461	VEGFA/FGF2/PTGS2/AGTR2/PRKCA/KDR	6
	BP	GO:0051926	negative regulation of calcium ion transport	4/101	66/18670	0.000449567	0.00193266	0.000908732	PTGS2/TLR9/ADRA2A/DRD2	4
	BP	GO:0072171	mesonephric tubule morphogenesis	4/101	66/18670	0.000449567	0.00193266	0.000908732	VEGFA/FGF1/FGF2/AGTR2	4
	BP	GO:0016042	lipid catabolic process	8/101	333/18670	0.000451376	0.00193817	0.00091132	CYP19A1/MTOR/ADORA1/SIRT2/PIK3CG/ADRA2A/TNF/IL1B	8
	BP	GO:0002285	lymphocyte activation involved in immune response	6/101	181/18670	0.00045209	0.00193833	0.000911395	STAT3/IL2/RORC/LGALS3/MTOR/IFNG	6
	BP	GO:1990266	neutrophil migration	5/101	118/18670	0.000452471	0.00193833	0.000911395	LGALS3/SYK/PIK3CD/PIK3CG/IL1B	5
	BP	GO:0033598	mammary gland epithelial cell proliferation	3/101	28/18670	0.000456265	0.00194098	0.000912642	ESR1/MAPK1/BAX	3
	BP	GO:0045745	positive regulation of G protein-coupled receptor signaling pathway	3/101	28/18670	0.000456265	0.00194098	0.000912642	F2/PRKCA/DRD2	3
	BP	GO:1902003	regulation of amyloid-beta formation	3/101	28/18670	0.000456265	0.00194098	0.000912642	TNF/CASP3/IFNG	3
	BP	GO:1903792	negative regulation of anion transport	3/101	28/18670	0.000456265	0.00194098	0.000912642	MTOR/ADORA1/AGTR2	3
	BP	GO:1990776	response to angiotensin	3/101	28/18670	0.000456265	0.00194098	0.000912642	PTGS2/AGTR1/AGTR2	3
	BP	GO:2000108	positive regulation of leukocyte apoptotic process	3/101	28/18670	0.000456265	0.00194098	0.000912642	PIK3CD/PIK3CB/BAX	3
	BP	GO:0007173	epidermal growth factor receptor signaling pathway	5/101	119/18670	0.000470311	0.00199841	0.000939646	ADORA1/MMP9/EGFR/PIK3CA/ADRA2A	5
	BP	GO:1901342	regulation of vasculature development	9/101	422/18670	0.000471585	0.00199968	0.000940244	STAT3/VEGFA/FGF1/FGF2/PTGS2/AGTR1/PRKCA/KDR/IL1B	9
	BP	GO:0022409	positive regulation of cell-cell adhesion	7/101	255/18670	0.000471701	0.00199968	0.000940244	PTAFR/IL2/SYK/PIK3CA/TNF/IL1B/IFNG	7
	BP	GO:0002040	sprouting angiogenesis	6/101	183/18670	0.000479181	0.00202905	0.000954051	VEGFA/FGF1/FGF2/PTGS2/AGTR1/KDR	6
	BP	GO:0003014	renal system process	5/101	120/18670	0.000488676	0.00206687	0.000971834	HSD11B2/AGTR1/ADORA1/AGTR2/DRD2	5
	BP	GO:0052548	regulation of endopeptidase activity	9/101	425/18670	0.000496286	0.00209664	0.000985831	STAT3/VEGFA/PTGS2/HDAC1/MMP9/SYK/BAX/TNF/CASP1	9
	BP	GO:0019915	lipid storage	4/101	68/18670	0.000503814	0.00212355	0.000998484	NR1H3/TNF/NFKBIA/IL1B	4
	BP	GO:0046323	glucose import	4/101	68/18670	0.000503814	0.00212355	0.000998484	MAPK14/DRD1/TNF/SLC2A4	4
	BP	GO:0007263	nitric oxide mediated signal transduction	3/101	29/18670	0.000506919	0.00212686	0.00100004	VEGFA/AGTR2/EGFR	3
	BP	GO:0007628	adult walking behavior	3/101	29/18670	0.000506919	0.00212686	0.00100004	GLRA1/DRD1/DRD2	3
	BP	GO:0010575	positive regulation of vascular endothelial growth factor production	3/101	29/18670	0.000506919	0.00212686	0.00100004	HPSE/PTGS2/IL1B	3
	BP	GO:0072538	T-helper 17 type immune response	3/101	29/18670	0.000506919	0.00212686	0.00100004	STAT3/IL2/RORC	3
	BP	GO:1903578	regulation of ATP metabolic process	5/101	121/18670	0.000507576	0.00212718	0.00100019	STAT3/CDK1/HDAC4/HTR2A/IFNG	5
	BP	GO:0055001	muscle cell development	6/101	186/18670	0.000522172	0.00218585	0.00102778	VEGFA/MTOR/CDK1/AGTR2/HDAC4/MAP2K4	6
	BP	GO:1905477	positive regulation of protein localization to membrane	5/101	122/18670	0.000527021	0.00220363	0.00103614	LGALS3/MAPK8/EGFR/TNF/IFNG	5
	BP	GO:0042698	ovulation cycle	4/101	69/18670	0.000532613	0.00222448	0.00104594	ESR1/PCNA/EGFR/CASP3	4
	BP	GO:0006644	phospholipid metabolic process	9/101	430/18670	0.000539817	0.002252	0.00105888	FGF2/ACHE/CSF1R/PIK3CA/PIK3CD/PIK3CB/PIK3CG/HTR2B/HTR2A	9
	BP	GO:0051928	positive regulation of calcium ion transport	5/101	123/18670	0.000547021	0.00227946	0.0010718	LGALS3/F2/MCHR1/DRD1/BAX	5
	BP	GO:0010743	regulation of macrophage derived foam cell differentiation	3/101	30/18670	0.000561038	0.00233257	0.00109677	NR1H3/AGTR1/NFKBIA	3
	BP	GO:0071549	cellular response to dexamethasone stimulus	3/101	30/18670	0.000561038	0.00233257	0.00109677	AGTR2/EGFR/NR3C1	3
	BP	GO:0008637	apoptotic mitochondrial changes	5/101	124/18670	0.000567587	0.00235446	0.00110706	BCL2L1/MAPK8/MMP9/JUN/BAX	5
	BP	GO:0046717	acid secretion	5/101	124/18670	0.000567587	0.00235446	0.00110706	ADORA1/AGTR2/SYK/DRD2/IL1B	5
	BP	GO:0060759	regulation of response to cytokine stimulus	6/101	190/18670	0.000584101	0.00242022	0.00113798	PTPN1/NR1H3/SYK/TNF/CASP1/IFNG	6
	BP	GO:0071478	cellular response to radiation	6/101	191/18670	0.000600439	0.00248511	0.00116849	PTGS2/BCL2L1/PCNA/MAPK14/METAP2/BAX	6
	BP	GO:0007202	activation of phospholipase C activity	3/101	31/18670	0.000618719	0.00253785	0.00119329	EGFR/HTR2B/HTR2A	3
	BP	GO:0010543	regulation of platelet activation	3/101	31/18670	0.000618719	0.00253785	0.00119329	F2/SYK/PRKCA	3
	BP	GO:0030431	sleep	3/101	31/18670	0.000618719	0.00253785	0.00119329	ADORA1/DRD2/HTR2A	3
	BP	GO:0043457	regulation of cellular respiration	3/101	31/18670	0.000618719	0.00253785	0.00119329	CDK1/PIK3CA/IFNG	3
	BP	GO:0045742	positive regulation of epidermal growth factor receptor signaling pathway	3/101	31/18670	0.000618719	0.00253785	0.00119329	ADORA1/MMP9/ADRA2A	3
	BP	GO:0051482	positive regulation of cytosolic calcium ion concentration involved in phospholipase C-activating G protein-coupled signaling pathway	3/101	31/18670	0.000618719	0.00253785	0.00119329	AGTR1/S1PR1/DRD1	3
	BP	GO:0090659	walking behavior	3/101	31/18670	0.000618719	0.00253785	0.00119329	GLRA1/DRD1/DRD2	3
	BP	GO:1902895	positive regulation of pri-miRNA transcription by RNA polymerase II	3/101	31/18670	0.000618719	0.00253785	0.00119329	STAT3/NR3C1/JUN	3
	BP	GO:0035270	endocrine system development	5/101	127/18670	0.000632778	0.00259262	0.00121904	MAP2K1/MAPK1/GLI1/DRD2/ADCYAP1	5
	BP	GO:0051224	negative regulation of protein transport	6/101	193/18670	0.000634181	0.00259547	0.00122038	HMGCR/NR1H3/ADRA2A/DRD2/TNF/IL1B	6
	BP	GO:0051052	regulation of DNA metabolic process	8/101	351/18670	0.000638014	0.00260825	0.00122639	IL2/FGF2/HSP90AA1/PCNA/EGFR/PIK3CA/MAPK1/BAX	8
	BP	GO:0045685	regulation of glial cell differentiation	4/101	73/18670	0.000659592	0.00268747	0.00126364	HDAC1/MTOR/F2/CDK1	4
	BP	GO:0072401	signal transduction involved in DNA integrity checkpoint	4/101	73/18670	0.000659592	0.00268747	0.00126364	PCNA/CDK1/AURKA/BAX	4
	BP	GO:0072422	signal transduction involved in DNA damage checkpoint	4/101	73/18670	0.000659592	0.00268747	0.00126364	PCNA/CDK1/AURKA/BAX	4
	BP	GO:0042311	vasodilation	3/101	32/18670	0.000680053	0.00276469	0.00129995	ADORA1/AGTR2/DRD1	3
	BP	GO:0045987	positive regulation of smooth muscle contraction	3/101	32/18670	0.000680053	0.00276469	0.00129995	PTAFR/PTGS2/ADRA2B	3
	BP	GO:0014015	positive regulation of gliogenesis	4/101	74/18670	0.000694412	0.00280751	0.00132008	HDAC1/MTOR/TNF/IL1B	4
	BP	GO:0032418	lysosome localization	4/101	74/18670	0.000694412	0.00280751	0.00132008	HDAC6/SYK/PIK3CD/PIK3CG	4
	BP	GO:0032677	regulation of interleukin-8 production	4/101	74/18670	0.000694412	0.00280751	0.00132008	SYK/TLR9/TNF/IL1B	4
	BP	GO:0072078	nephron tubule morphogenesis	4/101	74/18670	0.000694412	0.00280751	0.00132008	VEGFA/FGF1/FGF2/AGTR2	4
	BP	GO:0072395	signal transduction involved in cell cycle checkpoint	4/101	74/18670	0.000694412	0.00280751	0.00132008	PCNA/CDK1/AURKA/BAX	4
	BP	GO:0030518	intracellular steroid hormone receptor signaling pathway	5/101	130/18670	0.000703429	0.00284083	0.00133575	AR/ESR1/HDAC6/HDAC1/NR3C1	5
	BP	GO:0010952	positive regulation of peptidase activity	6/101	197/18670	0.000706068	0.00284427	0.00133736	STAT3/SYK/MAPK14/BAX/TNF/CASP1	6
	BP	GO:1904950	negative regulation of establishment of protein localization	6/101	197/18670	0.000706068	0.00284427	0.00133736	HMGCR/NR1H3/ADRA2A/DRD2/TNF/IL1B	6
	BP	GO:0006260	DNA replication	7/101	273/18670	0.000706607	0.00284427	0.00133736	ACHE/PCNA/CDK1/EGFR/GLI1/JUN/MAP2K4	7
	BP	GO:0007626	locomotory behavior	6/101	198/18670	0.000724988	0.00291506	0.00137065	MTOR/ALK/GLRA1/DRD1/DRD2/NCOA2	6
	BP	GO:0021536	diencephalon development	4/101	75/18670	0.000730513	0.00293084	0.00137807	GLI1/DRD2/BAX/ADCYAP1	4
	BP	GO:0033143	regulation of intracellular steroid hormone receptor signaling pathway	4/101	75/18670	0.000730513	0.00293084	0.00137807	AR/ESR1/HDAC6/HDAC1	4
	BP	GO:1901186	positive regulation of ERBB signaling pathway	3/101	33/18670	0.000745132	0.00298623	0.00140411	ADORA1/MMP9/ADRA2A	3
	BP	GO:0007411	axon guidance	7/101	276/18670	0.000753472	0.00301399	0.00141717	VEGFA/CSF1R/PIK3CA/MAPK1/PIK3CD/PIK3CB/PRKCA	7
	BP	GO:0055007	cardiac muscle cell differentiation	5/101	132/18670	0.000753703	0.00301399	0.00141717	VEGFA/MTOR/CDK1/AGTR2/MAP2K4	5
	BP	GO:0046902	regulation of mitochondrial membrane permeability	4/101	76/18670	0.000767922	0.00306417	0.00144076	STAT3/BCL2L1/MAPK8/BAX	4
	BP	GO:0072088	nephron epithelium morphogenesis	4/101	76/18670	0.000767922	0.00306417	0.00144076	VEGFA/FGF1/FGF2/AGTR2	4
	BP	GO:0097485	neuron projection guidance	7/101	277/18670	0.000769629	0.00306764	0.00144239	VEGFA/CSF1R/PIK3CA/MAPK1/PIK3CD/PIK3CB/PRKCA	7
	BP	GO:0042770	signal transduction in response to DNA damage	5/101	133/18670	0.000779825	0.0031049	0.00145992	PCNA/CDK1/AURKA/MAPK14/BAX	5
	BP	GO:0001822	kidney development	7/101	278/18670	0.00078606	0.00312634	0.00146999	VEGFA/FGF1/FGF2/AGTR1/AGTR2/MMP9/BAX	7
	BP	GO:1902806	regulation of cell cycle G1/S phase transition	6/101	202/18670	0.000804629	0.00319443	0.00150201	PCNA/CDK1/EGFR/AURKA/GLI1/BAX	6
	BP	GO:0007006	mitochondrial membrane organization	5/101	134/18670	0.000806617	0.00319443	0.00150201	STAT3/HSP90AA1/BCL2L1/MAPK8/BAX	5
	BP	GO:0006110	regulation of glycolytic process	4/101	77/18670	0.000806666	0.00319443	0.00150201	STAT3/HDAC4/HTR2A/IFNG	4
	BP	GO:0051702	interaction with symbiont	4/101	77/18670	0.000806666	0.00319443	0.00150201	HDAC1/F2/CSF1R/JUN	4
	BP	GO:0010574	regulation of vascular endothelial growth factor production	3/101	34/18670	0.000814045	0.00321671	0.00151248	HPSE/PTGS2/IL1B	3
	BP	GO:0034205	amyloid-beta formation	3/101	34/18670	0.000814045	0.00321671	0.00151248	TNF/CASP3/IFNG	3
	BP	GO:0030278	regulation of ossification	6/101	203/18670	0.000825556	0.00325868	0.00153222	S1PR1/HDAC4/MAPK14/MAPK1/GLI1/TNF	6
	BP	GO:0008306	associative learning	4/101	78/18670	0.00084677	0.00331794	0.00156008	HMGCR/MTOR/DRD1/DRD2	4
	BP	GO:0032413	negative regulation of ion transmembrane transporter activity	4/101	78/18670	0.00084677	0.00331794	0.00156008	MMP9/TLR9/ADRA2A/DRD2	4
	BP	GO:0061333	renal tubule morphogenesis	4/101	78/18670	0.00084677	0.00331794	0.00156008	VEGFA/FGF1/FGF2/AGTR2	4
	BP	GO:0072028	nephron morphogenesis	4/101	78/18670	0.00084677	0.00331794	0.00156008	VEGFA/FGF1/FGF2/AGTR2	4
	BP	GO:2000300	regulation of synaptic vesicle exocytosis	4/101	78/18670	0.00084677	0.00331794	0.00156008	BACE1/DRD1/DRD2/HTR2A	4
	BP	GO:0006006	glucose metabolic process	6/101	204/18670	0.000846902	0.00331794	0.00156008	RORC/MTOR/PIK3CA/MAPK14/TNF/NCOA2	6
	BP	GO:0034764	positive regulation of transmembrane transport	6/101	204/18670	0.000846902	0.00331794	0.00156008	PTAFR/F2/MAPK14/DRD1/BAX/IFNG	6
	BP	GO:0002705	positive regulation of leukocyte mediated immunity	5/101	136/18670	0.000862255	0.00337448	0.00158667	PTAFR/IL2/SYK/TNF/IL1B	5
	BP	GO:0001893	maternal placenta development	3/101	35/18670	0.000886881	0.00346346	0.00162851	PTGS2/VDR/MAPK1	3
	BP	GO:1902991	regulation of amyloid precursor protein catabolic process	3/101	35/18670	0.000886881	0.00346346	0.00162851	TNF/CASP3/IFNG	3
	BP	GO:0031644	regulation of nervous system process	5/101	137/18670	0.000891124	0.00347264	0.00163282	PTAFR/MTOR/ADORA1/GLRA1/ADRA2C	5
	BP	GO:0034605	cellular response to heat	5/101	137/18670	0.000891124	0.00347264	0.00163282	FGF1/HSP90AA1/PTGS2/MTOR/MAPK1	5
	BP	GO:0045666	positive regulation of neuron differentiation	8/101	371/18670	0.000913971	0.00355789	0.00167291	IL2/VEGFA/MTOR/MAP2K1/ALK/ADRA2C/ADRA2B/ADCYAP1	8
	BP	GO:0050670	regulation of lymphocyte proliferation	6/101	208/18670	0.000936578	0.00363817	0.00171065	IL2/LGALS3/SYK/TLR9/CASP3/IL1B	6
	BP	GO:1901215	negative regulation of neuron death	6/101	208/18670	0.000936578	0.00363817	0.00171065	STAT3/BCL2L1/PIK3CA/JUN/BAX/MAP2K4	6
	BP	GO:0005996	monosaccharide metabolic process	7/101	287/18670	0.000946787	0.00367393	0.00172747	RORC/MTOR/PIK3CA/MAPK14/UGT2B7/TNF/NCOA2	7
	BP	GO:0002433	immune response-regulating cell surface receptor signaling pathway involved in phagocytosis	5/101	139/18670	0.000951015	0.00367479	0.00172787	HSP90AA1/SYK/PIK3CA/MAPK1/PIK3CB	5
	BP	GO:0002700	regulation of production of molecular mediator of immune response	5/101	139/18670	0.000951015	0.00367479	0.00172787	IL2/MAPK14/TLR9/TNF/IL1B	5
	BP	GO:0038096	Fc-gamma receptor signaling pathway involved in phagocytosis	5/101	139/18670	0.000951015	0.00367479	0.00172787	HSP90AA1/SYK/PIK3CA/MAPK1/PIK3CB	5
	BP	GO:0051588	regulation of neurotransmitter transport	5/101	139/18670	0.000951015	0.00367479	0.00172787	SLC6A4/BACE1/DRD1/DRD2/HTR2A	5
	BP	GO:0032944	regulation of mononuclear cell proliferation	6/101	209/18670	0.0009601	0.0036774	0.0017291	IL2/LGALS3/SYK/TLR9/CASP3/IL1B	6
	BP	GO:0009112	nucleobase metabolic process	3/101	36/18670	0.000963724	0.0036774	0.0017291	TYMS/MTOR/MAPK1	3
	BP	GO:0010573	vascular endothelial growth factor production	3/101	36/18670	0.000963724	0.0036774	0.0017291	HPSE/PTGS2/IL1B	3
	BP	GO:0010742	macrophage derived foam cell differentiation	3/101	36/18670	0.000963724	0.0036774	0.0017291	NR1H3/AGTR1/NFKBIA	3
	BP	GO:0030224	monocyte differentiation	3/101	36/18670	0.000963724	0.0036774	0.0017291	VEGFA/CSF1R/JUN	3
	BP	GO:0030947	regulation of vascular endothelial growth factor receptor signaling pathway	3/101	36/18670	0.000963724	0.0036774	0.0017291	VEGFA/PTPN1/IL1B	3
	BP	GO:0090077	foam cell differentiation	3/101	36/18670	0.000963724	0.0036774	0.0017291	NR1H3/AGTR1/NFKBIA	3
	BP	GO:0090322	regulation of superoxide metabolic process	3/101	36/18670	0.000963724	0.0036774	0.0017291	EGFR/SYK/TNF	3
	BP	GO:1901020	negative regulation of calcium ion transmembrane transporter activity	3/101	36/18670	0.000963724	0.0036774	0.0017291	TLR9/ADRA2A/DRD2	3
	BP	GO:1901099	negative regulation of signal transduction in absence of ligand	3/101	36/18670	0.000963724	0.0036774	0.0017291	BCL2L1/TNF/IL1B	3
	BP	GO:1903131	mononuclear cell differentiation	3/101	36/18670	0.000963724	0.0036774	0.0017291	VEGFA/CSF1R/JUN	3
	BP	GO:2001240	negative regulation of extrinsic apoptotic signaling pathway in absence of ligand	3/101	36/18670	0.000963724	0.0036774	0.0017291	BCL2L1/TNF/IL1B	3
	BP	GO:0021766	hippocampus development	4/101	81/18670	0.000975506	0.00371462	0.0017466	HDAC1/ALK/DRD1/CASP3	4
	BP	GO:0034109	homotypic cell-cell adhesion	4/101	81/18670	0.000975506	0.00371462	0.0017466	SYK/PIK3CB/PIK3CG/PRKCA	4
	BP	GO:0032637	interleukin-8 production	4/101	82/18670	0.00102131	0.00386896	0.00181917	SYK/TLR9/TNF/IL1B	4
	BP	GO:0055117	regulation of cardiac muscle contraction	4/101	82/18670	0.00102131	0.00386896	0.00181917	ATP1A1/ADORA1/HDAC4/PIK3CG	4
	BP	GO:0071158	positive regulation of cell cycle arrest	4/101	82/18670	0.00102131	0.00386896	0.00181917	PCNA/CDK1/AURKA/BAX	4
	BP	GO:0090049	regulation of cell migration involved in sprouting angiogenesis	4/101	82/18670	0.00102131	0.00386896	0.00181917	VEGFA/FGF2/PTGS2/KDR	4
	BP	GO:1905954	positive regulation of lipid localization	4/101	82/18670	0.00102131	0.00386896	0.00181917	CYP19A1/NR1H3/NFKBIA/IL1B	4
	BP	GO:0038083	peptidyl-tyrosine autophosphorylation	3/101	37/18670	0.00104466	0.00394112	0.0018531	VEGFA/EGFR/KDR	3
	BP	GO:0043029	T cell homeostasis	3/101	37/18670	0.00104466	0.00394112	0.0018531	IL2/BAX/CASP3	3
	BP	GO:0045777	positive regulation of blood pressure	3/101	37/18670	0.00104466	0.00394112	0.0018531	HSD11B2/ADORA1/ADRA2B	3
	BP	GO:0045923	positive regulation of fatty acid metabolic process	3/101	37/18670	0.00104466	0.00394112	0.0018531	NR1H3/PTGS2/IL1B	3
	BP	GO:0038094	Fc-gamma receptor signaling pathway	5/101	142/18670	0.0010464	0.00394364	0.00185428	HSP90AA1/SYK/PIK3CA/MAPK1/PIK3CB	5
	BP	GO:0072001	renal system development	7/101	293/18670	0.00106761	0.00401942	0.00188992	VEGFA/FGF1/FGF2/AGTR1/AGTR2/MMP9/BAX	7
	BP	GO:0106106	cold-induced thermogenesis	5/101	143/18670	0.00107972	0.00405671	0.00190745	VEGFA/ACHE/NR1H3/SYK/ADCYAP1	5
	BP	GO:0120161	regulation of cold-induced thermogenesis	5/101	143/18670	0.00107972	0.00405671	0.00190745	VEGFA/ACHE/NR1H3/SYK/ADCYAP1	5
	BP	GO:0050768	negative regulation of neurogenesis	7/101	295/18670	0.00111047	0.00416795	0.00195976	STAT3/SLC6A4/F2/SIRT2/TNF/IL1B/ADCYAP1	7
	BP	GO:0030534	adult behavior	5/101	144/18670	0.00111383	0.00417627	0.00196367	ALK/GLRA1/DRD1/DRD2/HTR2A	5
	BP	GO:0050886	endocrine process	4/101	84/18670	0.00111743	0.00418551	0.00196801	HSD11B2/AGTR1/AGTR2/IL1B	4
	BP	GO:0003298	physiological muscle hypertrophy	3/101	38/18670	0.00112977	0.00420596	0.00197763	MTOR/AGTR2/MAP2K4	3
	BP	GO:0003301	physiological cardiac muscle hypertrophy	3/101	38/18670	0.00112977	0.00420596	0.00197763	MTOR/AGTR2/MAP2K4	3
	BP	GO:0046676	negative regulation of insulin secretion	3/101	38/18670	0.00112977	0.00420596	0.00197763	HMGCR/ADRA2A/DRD2	3
	BP	GO:0048246	macrophage chemotaxis	3/101	38/18670	0.00112977	0.00420596	0.00197763	LGALS3/CYP19A1/MAPK14	3
	BP	GO:0060416	response to growth hormone	3/101	38/18670	0.00112977	0.00420596	0.00197763	STAT3/PTPN1/F7	3
	BP	GO:0061049	cell growth involved in cardiac muscle cell development	3/101	38/18670	0.00112977	0.00420596	0.00197763	MTOR/AGTR2/MAP2K4	3
	BP	GO:0000075	cell cycle checkpoint	6/101	216/18670	0.00113775	0.00423136	0.00198957	BCL2L1/PCNA/CDK1/AURKA/MAPK14/BAX	6
	BP	GO:0000077	DNA damage checkpoint	5/101	145/18670	0.00114872	0.00426352	0.00200469	PCNA/CDK1/AURKA/MAPK14/BAX	5
	BP	GO:0002431	Fc receptor mediated stimulatory signaling pathway	5/101	145/18670	0.00114872	0.00426352	0.00200469	HSP90AA1/SYK/PIK3CA/MAPK1/PIK3CB	5
	BP	GO:0042692	muscle cell differentiation	8/101	385/18670	0.00115883	0.00429236	0.00201825	VEGFA/MTOR/CDK1/AGTR2/HDAC4/MAPK14/CASP3/MAP2K4	8
	BP	GO:1901653	cellular response to peptide	8/101	385/18670	0.00115883	0.00429236	0.00201825	STAT3/PTPN1/BACE1/AGTR1/AGTR2/PIK3CA/IL1B/SLC2A4	8
	BP	GO:1904705	regulation of vascular smooth muscle cell proliferation	4/101	85/18670	0.00116779	0.00431682	0.00202975	FGF2/MMP9/JUN/TNF	4
	BP	GO:1990874	vascular smooth muscle cell proliferation	4/101	85/18670	0.00116779	0.00431682	0.00202975	FGF2/MMP9/JUN/TNF	4
	BP	GO:0044843	cell cycle G1/S phase transition	7/101	298/18670	0.00117729	0.00434755	0.0020442	TYMS/PCNA/CDK1/EGFR/AURKA/GLI1/BAX	7
	BP	GO:0035264	multicellular organism growth	5/101	146/18670	0.00118442	0.00436948	0.00205451	STAT3/AR/MTOR/PIK3CA/DRD2	5
	BP	GO:0007257	activation of JUN kinase activity	3/101	39/18670	0.00121914	0.00445932	0.00209676	PTPN1/SYK/MAP2K4	3
	BP	GO:0010661	positive regulation of muscle cell apoptotic process	3/101	39/18670	0.00121914	0.00445932	0.00209676	HMGCR/IFNG/MAP2K4	3
	BP	GO:0045684	positive regulation of epidermis development	3/101	39/18670	0.00121914	0.00445932	0.00209676	HPSE/VDR/TNF	3
	BP	GO:0001942	hair follicle development	4/101	86/18670	0.00121972	0.00445932	0.00209676	HPSE/HDAC1/EGFR/TNF	4
	BP	GO:0008625	extrinsic apoptotic signaling pathway via death domain receptors	4/101	86/18670	0.00121972	0.00445932	0.00209676	LGALS3/BCL2L1/BAX/TNF	4
	BP	GO:0032760	positive regulation of tumor necrosis factor production	4/101	86/18670	0.00121972	0.00445932	0.00209676	PTAFR/SYK/TLR9/IFNG	4
	BP	GO:0042058	regulation of epidermal growth factor receptor signaling pathway	4/101	86/18670	0.00121972	0.00445932	0.00209676	ADORA1/MMP9/EGFR/ADRA2A	4
	BP	GO:0060291	long-term synaptic potentiation	4/101	86/18670	0.00121972	0.00445932	0.00209676	ADORA1/MAPK1/DRD1/DRD2	4
	BP	GO:0043524	negative regulation of neuron apoptotic process	5/101	147/18670	0.00122093	0.00445932	0.00209676	BCL2L1/PIK3CA/JUN/BAX/MAP2K4	5
	BP	GO:0071236	cellular response to antibiotic	5/101	147/18670	0.00122093	0.00445932	0.00209676	HDAC6/PCNA/MET/CDK1/GLRA1	5
	BP	GO:0001820	serotonin secretion	2/101	10/18670	0.0012676	0.00455267	0.00214065	SLC6A4/SYK	2
	BP	GO:0003376	sphingosine-1-phosphate receptor signaling pathway	2/101	10/18670	0.0012676	0.00455267	0.00214065	S1PR1/S1PR3	2
	BP	GO:0010749	regulation of nitric oxide mediated signal transduction	2/101	10/18670	0.0012676	0.00455267	0.00214065	VEGFA/EGFR	2
	BP	GO:0021936	regulation of cerebellar granule cell precursor proliferation	2/101	10/18670	0.0012676	0.00455267	0.00214065	SLC6A4/GLI1	2
	BP	GO:0030432	peristalsis	2/101	10/18670	0.0012676	0.00455267	0.00214065	DRD1/DRD2	2
	BP	GO:0035768	endothelial cell chemotaxis to fibroblast growth factor	2/101	10/18670	0.0012676	0.00455267	0.00214065	FGF1/FGF2	2
	BP	GO:0045741	positive regulation of epidermal growth factor-activated receptor activity	2/101	10/18670	0.0012676	0.00455267	0.00214065	ADORA1/ADRA2A	2
	BP	GO:0045945	positive regulation of transcription by RNA polymerase III	2/101	10/18670	0.0012676	0.00455267	0.00214065	AR/MTOR	2
	BP	GO:0051593	response to folic acid	2/101	10/18670	0.0012676	0.00455267	0.00214065	TYMS/BCHE	2
	BP	GO:0060068	vagina development	2/101	10/18670	0.0012676	0.00455267	0.00214065	ESR1/BAX	2
	BP	GO:0060281	regulation of oocyte development	2/101	10/18670	0.0012676	0.00455267	0.00214065	AURKA/SIRT2	2
	BP	GO:0070472	regulation of uterine smooth muscle contraction	2/101	10/18670	0.0012676	0.00455267	0.00214065	ADRA2C/ADRA2B	2
	BP	GO:0090336	positive regulation of brown fat cell differentiation	2/101	10/18670	0.0012676	0.00455267	0.00214065	PTGS2/MAPK14	2
	BP	GO:1901033	positive regulation of response to reactive oxygen species	2/101	10/18670	0.0012676	0.00455267	0.00214065	HDAC6/TNF	2
	BP	GO:1903800	positive regulation of production of miRNAs involved in gene silencing by miRNA	2/101	10/18670	0.0012676	0.00455267	0.00214065	MAP2K1/EGFR	2
	BP	GO:1905879	regulation of oogenesis	2/101	10/18670	0.0012676	0.00455267	0.00214065	AURKA/SIRT2	2
	BP	GO:2000544	regulation of endothelial cell chemotaxis to fibroblast growth factor	2/101	10/18670	0.0012676	0.00455267	0.00214065	FGF1/FGF2	2
	BP	GO:0043470	regulation of carbohydrate catabolic process	4/101	87/18670	0.00127325	0.00456848	0.00214809	STAT3/HDAC4/HTR2A/IFNG	4
	BP	GO:0070663	regulation of leukocyte proliferation	6/101	222/18670	0.00130921	0.00468762	0.0022041	IL2/LGALS3/SYK/TLR9/CASP3/IL1B	6
	BP	GO:0001990	regulation of systemic arterial blood pressure by hormone	3/101	40/18670	0.00131284	0.00468762	0.0022041	HSD11B2/AGTR1/AGTR2	3
	BP	GO:0007618	mating	3/101	40/18670	0.00131284	0.00468762	0.0022041	SLC6A4/HDAC4/DRD1	3
	BP	GO:0051281	positive regulation of release of sequestered calcium ion into cytosol	3/101	40/18670	0.00131284	0.00468762	0.0022041	F2/DRD1/BAX	3
	BP	GO:0071470	cellular response to osmotic stress	3/101	40/18670	0.00131284	0.00468762	0.0022041	PTGS2/CASP3/SLC2A4	3
	BP	GO:0022404	molting cycle process	4/101	88/18670	0.00132839	0.00472017	0.00221941	HPSE/HDAC1/EGFR/TNF	4
	BP	GO:0022405	hair cycle process	4/101	88/18670	0.00132839	0.00472017	0.00221941	HPSE/HDAC1/EGFR/TNF	4
	BP	GO:0061097	regulation of protein tyrosine kinase activity	4/101	88/18670	0.00132839	0.00472017	0.00221941	PTPN1/ADORA1/CSF1R/ADRA2A	4
	BP	GO:0098773	skin epidermis development	4/101	88/18670	0.00132839	0.00472017	0.00221941	HPSE/HDAC1/EGFR/TNF	4
	BP	GO:1903557	positive regulation of tumor necrosis factor superfamily cytokine production	4/101	88/18670	0.00132839	0.00472017	0.00221941	PTAFR/SYK/TLR9/IFNG	4
	BP	GO:0032410	negative regulation of transporter activity	4/101	89/18670	0.00138519	0.00491723	0.00231206	MMP9/TLR9/ADRA2A/DRD2	4
	BP	GO:1900117	regulation of execution phase of apoptosis	3/101	41/18670	0.00141095	0.00500384	0.00235279	BCL2L1/SIRT2/BAX	3
	BP	GO:0002831	regulation of response to biotic stimulus	8/101	400/18670	0.00147672	0.00522716	0.00245779	PTPN1/NR1H3/SYK/SIRT2/PRKCA/DRD2/IL1B/IFNG	8
	BP	GO:0042113	B cell activation	7/101	310/18670	0.00147678	0.00522716	0.00245779	IL2/HDAC4/SYK/PIK3CD/TLR9/BAX/CASP3	7
	BP	GO:1990845	adaptive thermogenesis	5/101	154/18670	0.00150033	0.0053054	0.00249458	VEGFA/ACHE/NR1H3/SYK/ADCYAP1	5
	BP	GO:1904063	negative regulation of cation transmembrane transport	4/101	91/18670	0.00150383	0.00531268	0.002498	MMP9/TLR9/ADRA2A/DRD2	4
	BP	GO:0021983	pituitary gland development	3/101	42/18670	0.00151356	0.00533674	0.00250932	GLI1/DRD2/ADCYAP1	3
	BP	GO:1901031	regulation of response to reactive oxygen species	3/101	42/18670	0.00151356	0.00533674	0.00250932	HDAC6/MET/TNF	3
	BP	GO:0002446	neutrophil mediated immunity	9/101	499/18670	0.00153514	0.00538137	0.0025303	PTAFR/HPSE/LGALS3/HSP90AA1/F2/MMP9/SYK/MAPK14/MAPK1	9
	BP	GO:0001976	nervous system process involved in regulation of systemic arterial blood pressure	2/101	11/18670	0.00154382	0.00538137	0.0025303	AGTR2/DRD2	2
	BP	GO:0021892	cerebral cortex GABAergic interneuron differentiation	2/101	11/18670	0.00154382	0.00538137	0.0025303	DRD1/DRD2	2
	BP	GO:0035404	histone-serine phosphorylation	2/101	11/18670	0.00154382	0.00538137	0.0025303	AURKA/DRD1	2
	BP	GO:0035747	natural killer cell chemotaxis	2/101	11/18670	0.00154382	0.00538137	0.0025303	PIK3CD/PIK3CG	2
	BP	GO:0035766	cell chemotaxis to fibroblast growth factor	2/101	11/18670	0.00154382	0.00538137	0.0025303	FGF1/FGF2	2
	BP	GO:0060159	regulation of dopamine receptor signaling pathway	2/101	11/18670	0.00154382	0.00538137	0.0025303	ALK/DRD2	2
	BP	GO:0060439	trachea morphogenesis	2/101	11/18670	0.00154382	0.00538137	0.0025303	MAP2K1/MAPK1	2
	BP	GO:0070471	uterine smooth muscle contraction	2/101	11/18670	0.00154382	0.00538137	0.0025303	ADRA2C/ADRA2B	2
	BP	GO:0090042	tubulin deacetylation	2/101	11/18670	0.00154382	0.00538137	0.0025303	HDAC6/SIRT2	2
	BP	GO:1902563	regulation of neutrophil activation	2/101	11/18670	0.00154382	0.00538137	0.0025303	PTAFR/SYK	2
	BP	GO:1904847	regulation of cell chemotaxis to fibroblast growth factor	2/101	11/18670	0.00154382	0.00538137	0.0025303	FGF1/FGF2	2
	BP	GO:0034767	positive regulation of ion transmembrane transport	5/101	156/18670	0.00158815	0.00551726	0.0025942	PTAFR/F2/DRD1/BAX/IFNG	5
	BP	GO:0042129	regulation of T cell proliferation	5/101	156/18670	0.00158815	0.00551726	0.0025942	IL2/LGALS3/SYK/CASP3/IL1B	5
	BP	GO:0006898	receptor-mediated endocytosis	7/101	314/18670	0.00158883	0.00551726	0.0025942	VEGFA/HSP90AA1/ACHE/SYK/PIK3CB/HTR2B/DRD2	7
	BP	GO:0050863	regulation of T cell activation	7/101	314/18670	0.00158883	0.00551726	0.0025942	IL2/LGALS3/SYK/PIK3CA/CASP3/IL1B/IFNG	7
	BP	GO:0034198	cellular response to amino acid starvation	3/101	43/18670	0.00162072	0.00561739	0.00264127	MTOR/MAPK8/MAPK1	3
	BP	GO:1903170	negative regulation of calcium ion transmembrane transport	3/101	43/18670	0.00162072	0.00561739	0.00264127	TLR9/ADRA2A/DRD2	3
	BP	GO:0007589	body fluid secretion	4/101	93/18670	0.00162938	0.00562613	0.00264539	VEGFA/NR1H3/VDR/ADORA1	4
	BP	GO:0072080	nephron tubule development	4/101	93/18670	0.00162938	0.00562613	0.00264539	VEGFA/FGF1/FGF2/AGTR2	4
	BP	GO:1901184	regulation of ERBB signaling pathway	4/101	93/18670	0.00162938	0.00562613	0.00264539	ADORA1/MMP9/EGFR/ADRA2A	4
	BP	GO:1901655	cellular response to ketone	4/101	93/18670	0.00162938	0.00562613	0.00264539	AR/AGTR2/EGFR/NR3C1	4
	BP	GO:0001764	neuron migration	5/101	157/18670	0.00163345	0.00562958	0.00264701	STAT3/VEGFA/DRD1/DRD2/BAX	5
	BP	GO:0031570	DNA integrity checkpoint	5/101	157/18670	0.00163345	0.00562958	0.00264701	PCNA/CDK1/AURKA/MAPK14/BAX	5
	BP	GO:0071695	anatomical structure maturation	6/101	232/18670	0.00163813	0.00564041	0.0026521	VEGFA/TYMS/MTOR/S1PR1/AURKA/SIRT2	6
	BP	GO:0050851	antigen receptor-mediated signaling pathway	7/101	316/18670	0.00164729	0.00566129	0.00266192	LGALS3/SYK/PIK3CA/MAPK1/PIK3CD/PIK3CB/BAX	7
	BP	GO:0051961	negative regulation of nervous system development	7/101	316/18670	0.00164729	0.00566129	0.00266192	STAT3/SLC6A4/F2/SIRT2/TNF/IL1B/ADCYAP1	7
	BP	GO:0060993	kidney morphogenesis	4/101	94/18670	0.00169481	0.00581917	0.00273616	VEGFA/FGF1/FGF2/AGTR2	4
	BP	GO:0007212	dopamine receptor signaling pathway	3/101	44/18670	0.00173253	0.005932	0.00278921	ALK/DRD1/DRD2	3
	BP	GO:0044060	regulation of endocrine process	3/101	44/18670	0.00173253	0.005932	0.00278921	AGTR1/AGTR2/IL1B	3
	BP	GO:0090311	regulation of protein deacetylation	3/101	44/18670	0.00173253	0.005932	0.00278921	VEGFA/MAPK8/IFNG	3
	BP	GO:0002702	positive regulation of production of molecular mediator of immune response	4/101	95/18670	0.00176205	0.00601622	0.00282881	IL2/MAPK14/TLR9/IL1B	4
	BP	GO:0042100	B cell proliferation	4/101	95/18670	0.00176205	0.00601622	0.00282881	IL2/TLR9/BAX/CASP3	4
	BP	GO:0061326	renal tubule development	4/101	95/18670	0.00176205	0.00601622	0.00282881	VEGFA/FGF1/FGF2/AGTR2	4
	BP	GO:0071375	cellular response to peptide hormone stimulus	7/101	321/18670	0.00180078	0.00614277	0.00288831	STAT3/PTPN1/AGTR1/AGTR2/PIK3CA/IL1B/SLC2A4	7
	BP	GO:0031669	cellular response to nutrient levels	6/101	237/18670	0.00182448	0.00614725	0.00289042	PTGS2/VDR/MTOR/MAPK8/MAPK1/JUN	6
	BP	GO:0010660	regulation of muscle cell apoptotic process	4/101	96/18670	0.00183111	0.00614725	0.00289042	HMGCR/IFNG/ADCYAP1/MAP2K4	4
	BP	GO:0019217	regulation of fatty acid metabolic process	4/101	96/18670	0.00183111	0.00614725	0.00289042	NR1H3/PTGS2/MTOR/IL1B	4
	BP	GO:0002551	mast cell chemotaxis	2/101	12/18670	0.00184606	0.00614725	0.00289042	VEGFA/PIK3CD	2
	BP	GO:0002674	negative regulation of acute inflammatory response	2/101	12/18670	0.00184606	0.00614725	0.00289042	ADORA1/ADCYAP1	2
	BP	GO:0007077	mitotic nuclear envelope disassembly	2/101	12/18670	0.00184606	0.00614725	0.00289042	CDK1/PRKCA	2
	BP	GO:0010623	programmed cell death involved in cell development	2/101	12/18670	0.00184606	0.00614725	0.00289042	BAX/IL1B	2
	BP	GO:0014831	gastro-intestinal system smooth muscle contraction	2/101	12/18670	0.00184606	0.00614725	0.00289042	PTAFR/HTR2B	2
	BP	GO:0031392	regulation of prostaglandin biosynthetic process	2/101	12/18670	0.00184606	0.00614725	0.00289042	PTGS2/IL1B	2
	BP	GO:0032429	regulation of phospholipase A2 activity	2/101	12/18670	0.00184606	0.00614725	0.00289042	AGTR1/EGFR	2
	BP	GO:0038110	interleukin-2-mediated signaling pathway	2/101	12/18670	0.00184606	0.00614725	0.00289042	IL2/SYK	2
	BP	GO:0042659	regulation of cell fate specification	2/101	12/18670	0.00184606	0.00614725	0.00289042	FGF2/AR	2
	BP	GO:0051549	positive regulation of keratinocyte migration	2/101	12/18670	0.00184606	0.00614725	0.00289042	MTOR/MMP9	2
	BP	GO:0051798	positive regulation of hair follicle development	2/101	12/18670	0.00184606	0.00614725	0.00289042	HPSE/TNF	2
	BP	GO:0071073	positive regulation of phospholipid biosynthetic process	2/101	12/18670	0.00184606	0.00614725	0.00289042	HTR2B/HTR2A	2
	BP	GO:0071639	positive regulation of monocyte chemotactic protein-1 production	2/101	12/18670	0.00184606	0.00614725	0.00289042	SYK/IL1B	2
	BP	GO:0090520	sphingolipid mediated signaling pathway	2/101	12/18670	0.00184606	0.00614725	0.00289042	S1PR1/S1PR3	2
	BP	GO:0097201	negative regulation of transcription from RNA polymerase II promoter in response to stress	2/101	12/18670	0.00184606	0.00614725	0.00289042	SIRT2/JUN	2
	BP	GO:0097284	hepatocyte apoptotic process	2/101	12/18670	0.00184606	0.00614725	0.00289042	BCL2L1/PIK3CG	2
	BP	GO:0097531	mast cell migration	2/101	12/18670	0.00184606	0.00614725	0.00289042	VEGFA/PIK3CD	2
	BP	GO:0150065	regulation of deacetylase activity	2/101	12/18670	0.00184606	0.00614725	0.00289042	VEGFA/MAPK8	2
	BP	GO:1901298	regulation of hydrogen peroxide-mediated programmed cell death	2/101	12/18670	0.00184606	0.00614725	0.00289042	HDAC6/MET	2
	BP	GO:1902337	regulation of apoptotic process involved in morphogenesis	2/101	12/18670	0.00184606	0.00614725	0.00289042	VDR/BAX	2
	BP	GO:1903894	regulation of IRE1-mediated unfolded protein response	2/101	12/18670	0.00184606	0.00614725	0.00289042	PTPN1/BAX	2
	BP	GO:0014014	negative regulation of gliogenesis	3/101	45/18670	0.00184904	0.00614725	0.00289042	F2/SIRT2/ADCYAP1	3
	BP	GO:0032570	response to progesterone	3/101	45/18670	0.00184904	0.00614725	0.00289042	TYMS/NR1H3/NCOA2	3
	BP	GO:0051204	protein insertion into mitochondrial membrane	3/101	45/18670	0.00184904	0.00614725	0.00289042	HSP90AA1/MAPK8/BAX	3
	BP	GO:0090278	negative regulation of peptide hormone secretion	3/101	45/18670	0.00184904	0.00614725	0.00289042	HMGCR/ADRA2A/DRD2	3
	BP	GO:0001657	ureteric bud development	4/101	97/18670	0.00190203	0.00629489	0.00295983	VEGFA/FGF1/FGF2/AGTR2	4
	BP	GO:0006942	regulation of striated muscle contraction	4/101	97/18670	0.00190203	0.00629489	0.00295983	ATP1A1/ADORA1/HDAC4/PIK3CG	4
	BP	GO:0015908	fatty acid transport	4/101	97/18670	0.00190203	0.00629489	0.00295983	AGTR2/SYK/DRD2/IL1B	4
	BP	GO:0044773	mitotic DNA damage checkpoint	4/101	97/18670	0.00190203	0.00629489	0.00295983	PCNA/CDK1/AURKA/BAX	4
	BP	GO:0120162	positive regulation of cold-induced thermogenesis	4/101	97/18670	0.00190203	0.00629489	0.00295983	VEGFA/ACHE/SYK/ADCYAP1	4
	BP	GO:0015718	monocarboxylic acid transport	5/101	163/18670	0.0019255	0.00636109	0.00299096	AGTR2/SYK/DRD2/IL1B/NCOA2	5
	BP	GO:0045931	positive regulation of mitotic cell cycle	5/101	163/18670	0.0019255	0.00636109	0.00299096	CDK1/EGFR/AURKA/PRKCA/IL1B	5
	BP	GO:0010883	regulation of lipid storage	3/101	46/18670	0.00197033	0.00645486	0.00303505	NR1H3/TNF/NFKBIA	3
	BP	GO:0014075	response to amine	3/101	46/18670	0.00197033	0.00645486	0.00303505	CDK1/DRD1/DRD2	3
	BP	GO:0035196	production of miRNAs involved in gene silencing by miRNA	3/101	46/18670	0.00197033	0.00645486	0.00303505	ESR1/MAP2K1/EGFR	3
	BP	GO:0045981	positive regulation of nucleotide metabolic process	3/101	46/18670	0.00197033	0.00645486	0.00303505	STAT3/HTR2A/IFNG	3
	BP	GO:0071675	regulation of mononuclear cell migration	3/101	46/18670	0.00197033	0.00645486	0.00303505	LGALS3/MAPK14/TNF	3
	BP	GO:1900544	positive regulation of purine nucleotide metabolic process	3/101	46/18670	0.00197033	0.00645486	0.00303505	STAT3/HTR2A/IFNG	3
	BP	GO:1990928	response to amino acid starvation	3/101	46/18670	0.00197033	0.00645486	0.00303505	MTOR/MAPK8/MAPK1	3
	BP	GO:0002042	cell migration involved in sprouting angiogenesis	4/101	98/18670	0.00197483	0.00645486	0.00303505	VEGFA/FGF2/PTGS2/KDR	4
	BP	GO:0050764	regulation of phagocytosis	4/101	98/18670	0.00197483	0.00645486	0.00303505	SYK/TNF/IL1B/IFNG	4
	BP	GO:0072163	mesonephric epithelium development	4/101	98/18670	0.00197483	0.00645486	0.00303505	VEGFA/FGF1/FGF2/AGTR2	4
	BP	GO:0072164	mesonephric tubule development	4/101	98/18670	0.00197483	0.00645486	0.00303505	VEGFA/FGF1/FGF2/AGTR2	4
	BP	GO:0043588	skin development	8/101	419/18670	0.00197501	0.00645486	0.00303505	HPSE/VDR/HDAC1/MET/MAP2K1/EGFR/TNF/CASP3	8
	BP	GO:0007093	mitotic cell cycle checkpoint	5/101	165/18670	0.00203084	0.00663143	0.00311807	BCL2L1/PCNA/CDK1/AURKA/BAX	5
	BP	GO:0051817	modulation of process of other organism involved in symbiotic interaction	4/101	99/18670	0.00204953	0.00668057	0.00314118	BCL2L1/HDAC1/CSF1R/JUN	4
	BP	GO:0070301	cellular response to hydrogen peroxide	4/101	99/18670	0.00204953	0.00668057	0.00314118	HDAC6/PCNA/MET/CDK1	4
	BP	GO:0021695	cerebellar cortex development	3/101	47/18670	0.00209646	0.00679728	0.00319606	MAP2K1/AGTR2/GLI1	3
	BP	GO:0043303	mast cell degranulation	3/101	47/18670	0.00209646	0.00679728	0.00319606	SYK/PIK3CD/PIK3CG	3
	BP	GO:0045058	T cell selection	3/101	47/18670	0.00209646	0.00679728	0.00319606	STAT3/MTOR/SYK	3
	BP	GO:0060986	endocrine hormone secretion	3/101	47/18670	0.00209646	0.00679728	0.00319606	AGTR1/AGTR2/IL1B	3
	BP	GO:0090151	establishment of protein localization to mitochondrial membrane	3/101	47/18670	0.00209646	0.00679728	0.00319606	HSP90AA1/MAPK8/BAX	3
	BP	GO:2001239	regulation of extrinsic apoptotic signaling pathway in absence of ligand	3/101	47/18670	0.00209646	0.00679728	0.00319606	BCL2L1/TNF/IL1B	3
	BP	GO:0019318	hexose metabolic process	6/101	244/18670	0.00211189	0.00684127	0.00321674	RORC/MTOR/PIK3CA/MAPK14/TNF/NCOA2	6
	BP	GO:0010657	muscle cell apoptotic process	4/101	100/18670	0.00212617	0.00688144	0.00323563	HMGCR/IFNG/ADCYAP1/MAP2K4	4
	BP	GO:0002087	regulation of respiratory gaseous exchange by nervous system process	2/101	13/18670	0.00217403	0.00694439	0.00326523	ADORA1/GLRA1	2
	BP	GO:0002679	respiratory burst involved in defense response	2/101	13/18670	0.00217403	0.00694439	0.00326523	PIK3CD/PIK3CG	2
	BP	GO:0003084	positive regulation of systemic arterial blood pressure	2/101	13/18670	0.00217403	0.00694439	0.00326523	HSD11B2/ADORA1	2
	BP	GO:0010745	negative regulation of macrophage derived foam cell differentiation	2/101	13/18670	0.00217403	0.00694439	0.00326523	NR1H3/NFKBIA	2
	BP	GO:0014842	regulation of skeletal muscle satellite cell proliferation	2/101	13/18670	0.00217403	0.00694439	0.00326523	STAT3/FGF2	2
	BP	GO:0030007	cellular potassium ion homeostasis	2/101	13/18670	0.00217403	0.00694439	0.00326523	ATP1A1/ATP12A	2
	BP	GO:0042635	positive regulation of hair cycle	2/101	13/18670	0.00217403	0.00694439	0.00326523	HPSE/TNF	2
	BP	GO:0045602	negative regulation of endothelial cell differentiation	2/101	13/18670	0.00217403	0.00694439	0.00326523	VEGFA/S1PR3	2
	BP	GO:0045820	negative regulation of glycolytic process	2/101	13/18670	0.00217403	0.00694439	0.00326523	STAT3/HDAC4	2
	BP	GO:0050966	detection of mechanical stimulus involved in sensory perception of pain	2/101	13/18670	0.00217403	0.00694439	0.00326523	BACE1/HTR2A	2
	BP	GO:0060123	regulation of growth hormone secretion	2/101	13/18670	0.00217403	0.00694439	0.00326523	DRD2/ADCYAP1	2
	BP	GO:0071352	cellular response to interleukin-2	2/101	13/18670	0.00217403	0.00694439	0.00326523	IL2/SYK	2
	BP	GO:0072672	neutrophil extravasation	2/101	13/18670	0.00217403	0.00694439	0.00326523	PIK3CD/PIK3CG	2
	BP	GO:1900103	positive regulation of endoplasmic reticulum unfolded protein response	2/101	13/18670	0.00217403	0.00694439	0.00326523	PTPN1/BAX	2
	BP	GO:1902947	regulation of tau-protein kinase activity	2/101	13/18670	0.00217403	0.00694439	0.00326523	HSP90AA1/IFNG	2
	BP	GO:0032611	interleukin-1 beta production	4/101	101/18670	0.00220477	0.00702422	0.00330277	S1PR3/IL1B/CASP1/IFNG	4
	BP	GO:0032649	regulation of interferon-gamma production	4/101	101/18670	0.00220477	0.00702422	0.00330277	IL2/TLR9/TNF/IL1B	4
	BP	GO:0048259	regulation of receptor-mediated endocytosis	4/101	101/18670	0.00220477	0.00702422	0.00330277	VEGFA/SYK/PIK3CB/DRD2	4
	BP	GO:0001774	microglial cell activation	3/101	48/18670	0.00222751	0.00705377	0.00331666	JUN/TNF/IFNG	3
	BP	GO:0002269	leukocyte activation involved in inflammatory response	3/101	48/18670	0.00222751	0.00705377	0.00331666	JUN/TNF/IFNG	3
	BP	GO:0002279	mast cell activation involved in immune response	3/101	48/18670	0.00222751	0.00705377	0.00331666	SYK/PIK3CD/PIK3CG	3
	BP	GO:0043268	positive regulation of potassium ion transport	3/101	48/18670	0.00222751	0.00705377	0.00331666	ADORA1/ADRA2A/DRD1	3
	BP	GO:0043949	regulation of cAMP-mediated signaling	3/101	48/18670	0.00222751	0.00705377	0.00331666	PDE10A/PRKCA/ADCYAP1	3
	BP	GO:0090199	regulation of release of cytochrome c from mitochondria	3/101	48/18670	0.00222751	0.00705377	0.00331666	BCL2L1/MMP9/BAX	3
	BP	GO:1903727	positive regulation of phospholipid metabolic process	3/101	48/18670	0.00222751	0.00705377	0.00331666	FGF2/HTR2B/HTR2A	3
	BP	GO:0030307	positive regulation of cell growth	5/101	169/18670	0.00225408	0.00713175	0.00335333	IL2/VEGFA/MTOR/F2/EGFR	5
	BP	GO:0001823	mesonephros development	4/101	102/18670	0.00228535	0.00722445	0.00339691	VEGFA/FGF1/FGF2/AGTR2	4
	BP	GO:0002448	mast cell mediated immunity	3/101	49/18670	0.00236353	0.00745875	0.00350708	SYK/PIK3CD/PIK3CG	3
	BP	GO:0003044	regulation of systemic arterial blood pressure mediated by a chemical signal	3/101	49/18670	0.00236353	0.00745875	0.00350708	HSD11B2/AGTR1/AGTR2	3
	BP	GO:0018958	phenol-containing compound metabolic process	4/101	103/18670	0.00236793	0.0074598	0.00350757	AGTR2/MAOA/DRD1/DRD2	4
	BP	GO:0032091	negative regulation of protein binding	4/101	103/18670	0.00236793	0.0074598	0.00350757	MET/MAPK8/AURKA/BAX	4
	BP	GO:0045930	negative regulation of mitotic cell cycle	7/101	338/18670	0.00240739	0.00757761	0.00356296	BCL2L1/PCNA/CDK1/EGFR/AURKA/BAX/TNF	7
	BP	GO:0046928	regulation of neurotransmitter secretion	4/101	104/18670	0.00245255	0.00771313	0.00362669	BACE1/DRD1/DRD2/HTR2A	4
	BP	GO:0060425	lung morphogenesis	3/101	50/18670	0.0025046	0.0078212	0.0036775	MAP2K1/MAPK1/TNF	3
	BP	GO:0001771	immunological synapse formation	2/101	14/18670	0.00252744	0.0078212	0.0036775	LGALS3/PRF1	2
	BP	GO:0010421	hydrogen peroxide-mediated programmed cell death	2/101	14/18670	0.00252744	0.0078212	0.0036775	HDAC6/MET	2
	BP	GO:0014841	skeletal muscle satellite cell proliferation	2/101	14/18670	0.00252744	0.0078212	0.0036775	STAT3/FGF2	2
	BP	GO:0014854	response to inactivity	2/101	14/18670	0.00252744	0.0078212	0.0036775	HDAC4/DRD2	2
	BP	GO:0014857	regulation of skeletal muscle cell proliferation	2/101	14/18670	0.00252744	0.0078212	0.0036775	STAT3/FGF2	2
	BP	GO:0035815	positive regulation of renal sodium excretion	2/101	14/18670	0.00252744	0.0078212	0.0036775	AGTR2/DRD2	2
	BP	GO:0036376	sodium ion export across plasma membrane	2/101	14/18670	0.00252744	0.0078212	0.0036775	ATP1A1/ATP12A	2
	BP	GO:0038166	angiotensin-activated signaling pathway	2/101	14/18670	0.00252744	0.0078212	0.0036775	AGTR1/AGTR2	2
	BP	GO:0043922	negative regulation by host of viral transcription	2/101	14/18670	0.00252744	0.0078212	0.0036775	HDAC1/JUN	2
	BP	GO:0045591	positive regulation of regulatory T cell differentiation	2/101	14/18670	0.00252744	0.0078212	0.0036775	IL2/IFNG	2
	BP	GO:0051547	regulation of keratinocyte migration	2/101	14/18670	0.00252744	0.0078212	0.0036775	MTOR/MMP9	2
	BP	GO:0060397	growth hormone receptor signaling pathway via JAK-STAT	2/101	14/18670	0.00252744	0.0078212	0.0036775	STAT3/PTPN1	2
	BP	GO:0070669	response to interleukin-2	2/101	14/18670	0.00252744	0.0078212	0.0036775	IL2/SYK	2
	BP	GO:0097154	GABAergic neuron differentiation	2/101	14/18670	0.00252744	0.0078212	0.0036775	DRD1/DRD2	2
	BP	GO:0097468	programmed cell death in response to reactive oxygen species	2/101	14/18670	0.00252744	0.0078212	0.0036775	HDAC6/MET	2
	BP	GO:1904748	regulation of apoptotic process involved in development	2/101	14/18670	0.00252744	0.0078212	0.0036775	VDR/BAX	2
	BP	GO:1905050	positive regulation of metallopeptidase activity	2/101	14/18670	0.00252744	0.0078212	0.0036775	STAT3/MAPK14	2
	BP	GO:2001279	regulation of unsaturated fatty acid biosynthetic process	2/101	14/18670	0.00252744	0.0078212	0.0036775	PTGS2/IL1B	2
	BP	GO:0044774	mitotic DNA integrity checkpoint	4/101	106/18670	0.00262799	0.00812551	0.00382059	PCNA/CDK1/AURKA/BAX	4
	BP	GO:0007566	embryo implantation	3/101	51/18670	0.00265077	0.00815468	0.0038343	PTGS2/MMP9/IL1B	3
	BP	GO:0031050	dsRNA processing	3/101	51/18670	0.00265077	0.00815468	0.0038343	ESR1/MAP2K1/EGFR	3
	BP	GO:0045744	negative regulation of G protein-coupled receptor signaling pathway	3/101	51/18670	0.00265077	0.00815468	0.0038343	MET/HTR2B/DRD2	3
	BP	GO:0048146	positive regulation of fibroblast proliferation	3/101	51/18670	0.00265077	0.00815468	0.0038343	ESR1/EGFR/JUN	3
	BP	GO:0048260	positive regulation of receptor-mediated endocytosis	3/101	51/18670	0.00265077	0.00815468	0.0038343	VEGFA/SYK/DRD2	3
	BP	GO:0070918	production of small RNA involved in gene silencing by RNA	3/101	51/18670	0.00265077	0.00815468	0.0038343	ESR1/MAP2K1/EGFR	3
	BP	GO:0009408	response to heat	5/101	176/18670	0.00268704	0.00825933	0.00388351	FGF1/HSP90AA1/PTGS2/MTOR/MAPK1	5
	BP	GO:0030330	DNA damage response, signal transduction by p53 class mediator	4/101	107/18670	0.00271886	0.00834316	0.00392292	PCNA/CDK1/AURKA/BAX	4
	BP	GO:0050905	neuromuscular process	4/101	107/18670	0.00271886	0.00834316	0.00392292	BACE1/GLRA1/DRD1/DRD2	4
	BP	GO:0048469	cell maturation	5/101	177/18670	0.00275348	0.00844232	0.00396955	VEGFA/TYMS/MTOR/AURKA/SIRT2	5
	BP	GO:0006839	mitochondrial transport	6/101	258/18670	0.00278809	0.00854128	0.00401608	STAT3/PSEN2/HSP90AA1/BCL2L1/MAPK8/BAX	6
	BP	GO:2000179	positive regulation of neural precursor cell proliferation	3/101	52/18670	0.00280211	0.00857707	0.00403291	VEGFA/GLI1/DRD2	3
	BP	GO:0030004	cellular monovalent inorganic cation homeostasis	4/101	108/18670	0.00281187	0.00859259	0.00404021	ATP1A1/ATP12A/AGTR2/MAPK1	4
	BP	GO:0071156	regulation of cell cycle arrest	4/101	108/18670	0.00281187	0.00859259	0.00404021	PCNA/CDK1/AURKA/BAX	4
	BP	GO:0010950	positive regulation of endopeptidase activity	5/101	178/18670	0.00282111	0.00861365	0.00405011	STAT3/SYK/BAX/TNF/CASP1	5
	BP	GO:0051099	positive regulation of binding	5/101	179/18670	0.00288992	0.00874492	0.00411183	LGALS3/MET/MMP9/SIRT2/IFNG	5
	BP	GO:2001235	positive regulation of apoptotic signaling pathway	5/101	179/18670	0.00288992	0.00874492	0.00411183	BCL2L1/MAPK8/AGTR2/MMP9/BAX	5
	BP	GO:0032412	regulation of ion transmembrane transporter activity	6/101	260/18670	0.00289656	0.00874492	0.00411183	PTAFR/MMP9/TLR9/ADRA2A/DRD2/IFNG	6
	BP	GO:0072659	protein localization to plasma membrane	6/101	260/18670	0.00289656	0.00874492	0.00411183	LGALS3/AR/BCL2L1/EGFR/TNF/IFNG	6
	BP	GO:0014856	skeletal muscle cell proliferation	2/101	15/18670	0.00290602	0.00874492	0.00411183	STAT3/FGF2	2
	BP	GO:0021924	cell proliferation in external granule layer	2/101	15/18670	0.00290602	0.00874492	0.00411183	SLC6A4/GLI1	2
	BP	GO:0021930	cerebellar granule cell precursor proliferation	2/101	15/18670	0.00290602	0.00874492	0.00411183	SLC6A4/GLI1	2
	BP	GO:0030730	sequestering of triglyceride	2/101	15/18670	0.00290602	0.00874492	0.00411183	TNF/IL1B	2
	BP	GO:0034349	glial cell apoptotic process	2/101	15/18670	0.00290602	0.00874492	0.00411183	PRKCA/CASP3	2
	BP	GO:0042754	negative regulation of circadian rhythm	2/101	15/18670	0.00290602	0.00874492	0.00411183	ADORA1/DRD2	2
	BP	GO:0045475	locomotor rhythm	2/101	15/18670	0.00290602	0.00874492	0.00411183	MTOR/NCOA2	2
	BP	GO:0048569	post-embryonic animal organ development	2/101	15/18670	0.00290602	0.00874492	0.00411183	VEGFA/BAX	2
	BP	GO:0050961	detection of temperature stimulus involved in sensory perception	2/101	15/18670	0.00290602	0.00874492	0.00411183	ADORA1/HTR2A	2
	BP	GO:0050965	detection of temperature stimulus involved in sensory perception of pain	2/101	15/18670	0.00290602	0.00874492	0.00411183	ADORA1/HTR2A	2
	BP	GO:0090197	positive regulation of chemokine secretion	2/101	15/18670	0.00290602	0.00874492	0.00411183	CSF1R/TNF	2
	BP	GO:1900119	positive regulation of execution phase of apoptosis	2/101	15/18670	0.00290602	0.00874492	0.00411183	SIRT2/BAX	2
	BP	GO:1903358	regulation of Golgi organization	2/101	15/18670	0.00290602	0.00874492	0.00411183	MAP2K1/MAPK1	2
	BP	GO:0072009	nephron epithelium development	4/101	109/18670	0.00290703	0.00874492	0.00411183	VEGFA/FGF1/FGF2/AGTR2	4
	BP	GO:0000186	activation of MAPKK activity	3/101	53/18670	0.00295867	0.00886392	0.00416778	ADORA1/EGFR/MAPK1	3
	BP	GO:0022029	telencephalon cell migration	3/101	53/18670	0.00295867	0.00886392	0.00416778	EGFR/DRD1/DRD2	3
	BP	GO:0038066	p38MAPK cascade	3/101	53/18670	0.00295867	0.00886392	0.00416778	VEGFA/MAPK14/IL1B	3
	BP	GO:0070228	regulation of lymphocyte apoptotic process	3/101	53/18670	0.00295867	0.00886392	0.00416778	IL2/LGALS3/BAX	3
	BP	GO:1905517	macrophage migration	3/101	53/18670	0.00295867	0.00886392	0.00416778	LGALS3/CYP19A1/MAPK14	3
	BP	GO:0009566	fertilization	5/101	182/18670	0.00310367	0.00929075	0.00436848	AR/BCL2L1/CDK1/GLRA1/BAX	5
	BP	GO:0010524	positive regulation of calcium ion transport into cytosol	3/101	54/18670	0.00312051	0.00933354	0.0043886	F2/DRD1/BAX	3
	BP	GO:0043123	positive regulation of I-kappaB kinase/NF-kappaB signaling	5/101	183/18670	0.0031774	0.00949593	0.00446495	TLR9/HTR2B/TNF/IL1B/CASP1	5
	BP	GO:2000045	regulation of G1/S transition of mitotic cell cycle	5/101	184/18670	0.00325237	0.00970941	0.00456533	PCNA/CDK1/EGFR/AURKA/BAX	5
	BP	GO:0002090	regulation of receptor internalization	3/101	55/18670	0.0032877	0.00970941	0.00456533	VEGFA/SYK/DRD2	3
	BP	GO:0042304	regulation of fatty acid biosynthetic process	3/101	55/18670	0.0032877	0.00970941	0.00456533	NR1H3/PTGS2/IL1B	3
	BP	GO:0046456	icosanoid biosynthetic process	3/101	55/18670	0.0032877	0.00970941	0.00456533	PTGS2/SYK/IL1B	3
	BP	GO:0072331	signal transduction by p53 class mediator	6/101	267/18670	0.00330126	0.00970941	0.00456533	HDAC1/PCNA/CDK1/AURKA/MAPK14/BAX	6
	BP	GO:0001780	neutrophil homeostasis	2/101	16/18670	0.00330948	0.00970941	0.00456533	PIK3CD/PIK3CB	2
	BP	GO:0001977	renal system process involved in regulation of blood volume	2/101	16/18670	0.00330948	0.00970941	0.00456533	HSD11B2/ADORA1	2
	BP	GO:0002295	T-helper cell lineage commitment	2/101	16/18670	0.00330948	0.00970941	0.00456533	STAT3/MTOR	2
	BP	GO:0002739	regulation of cytokine secretion involved in immune response	2/101	16/18670	0.00330948	0.00970941	0.00456533	MAPK14/TNF	2
	BP	GO:0006837	serotonin transport	2/101	16/18670	0.00330948	0.00970941	0.00456533	SLC6A4/SYK	2
	BP	GO:0010875	positive regulation of cholesterol efflux	2/101	16/18670	0.00330948	0.00970941	0.00456533	NR1H3/NFKBIA	2
	BP	GO:0021534	cell proliferation in hindbrain	2/101	16/18670	0.00330948	0.00970941	0.00456533	SLC6A4/GLI1	2
	BP	GO:0030252	growth hormone secretion	2/101	16/18670	0.00330948	0.00970941	0.00456533	DRD2/ADCYAP1	2
	BP	GO:0030397	membrane disassembly	2/101	16/18670	0.00330948	0.00970941	0.00456533	CDK1/PRKCA	2
	BP	GO:0034116	positive regulation of heterotypic cell-cell adhesion	2/101	16/18670	0.00330948	0.00970941	0.00456533	TNF/IL1B	2
	BP	GO:0042447	hormone catabolic process	2/101	16/18670	0.00330948	0.00970941	0.00456533	ACHE/CYP19A1	2
	BP	GO:0044065	regulation of respiratory system process	2/101	16/18670	0.00330948	0.00970941	0.00456533	ADORA1/GLRA1	2
	BP	GO:0051081	nuclear envelope disassembly	2/101	16/18670	0.00330948	0.00970941	0.00456533	CDK1/PRKCA	2
	BP	GO:2000846	regulation of corticosteroid hormone secretion	2/101	16/18670	0.00330948	0.00970941	0.00456533	AGTR1/AGTR2	2
	BP	GO:0006096	glycolytic process	4/101	113/18670	0.00330973	0.00970941	0.00456533	STAT3/HDAC4/HTR2A/IFNG	4
	BP	GO:0032609	interferon-gamma production	4/101	113/18670	0.00330973	0.00970941	0.00456533	IL2/TLR9/TNF/IL1B	4
	BP	GO:0035821	modulation of process of other organism	4/101	113/18670	0.00330973	0.00970941	0.00456533	BCL2L1/HDAC1/CSF1R/JUN	4
	BP	GO:0060964	regulation of gene silencing by miRNA	4/101	113/18670	0.00330973	0.00970941	0.00456533	STAT3/ESR1/MAP2K1/EGFR	4
	BP	GO:0022898	regulation of transmembrane transporter activity	6/101	268/18670	0.00336235	0.00984803	0.00463051	PTAFR/MMP9/TLR9/ADRA2A/DRD2/IFNG	6
	BP	GO:0031668	cellular response to extracellular stimulus	6/101	268/18670	0.00336235	0.00984803	0.00463051	PTGS2/VDR/MTOR/MAPK8/MAPK1/JUN	6
	BP	GO:0002688	regulation of leukocyte chemotaxis	4/101	114/18670	0.00341604	0.00997341	0.00468946	VEGFA/CYP19A1/F7/MAPK14	4
	BP	GO:0006690	icosanoid metabolic process	4/101	114/18670	0.00341604	0.00997341	0.00468946	CYP2C19/PTGS2/SYK/IL1B	4
	BP	GO:0006757	ATP generation from ADP	4/101	114/18670	0.00341604	0.00997341	0.00468946	STAT3/HDAC4/HTR2A/IFNG	4
	BP	GO:0030218	erythrocyte differentiation	4/101	114/18670	0.00341604	0.00997341	0.00468946	STAT3/VEGFA/MAPK14/CASP3	4
	BP	GO:0021885	forebrain cell migration	3/101	56/18670	0.00346028	0.0100865	0.00474265	EGFR/DRD1/DRD2	3
	BP	GO:0090183	regulation of kidney development	3/101	56/18670	0.00346028	0.0100865	0.00474265	VEGFA/AGTR2/MMP9	3
	BP	GO:0002460	adaptive immune response based on somatic recombination of immune receptors built from immunoglobulin superfamily domains	7/101	361/18670	0.00346609	0.0100954	0.00474684	STAT3/IL2/RORC/MTOR/PRF1/TNF/IL1B	7
	BP	GO:0048167	regulation of synaptic plasticity	5/101	187/18670	0.00348496	0.0101424	0.0047689	PTGS2/ADORA1/MAPK1/DRD1/DRD2	5
	BP	GO:0001654	eye development	7/101	362/18670	0.00351906	0.0102335	0.00481173	STAT3/VEGFA/ACHE/HDAC1/EGFR/JUN/BAX	7
	BP	GO:0032612	interleukin-1 production	4/101	115/18670	0.00352465	0.0102335	0.00481175	S1PR3/IL1B/CASP1/IFNG	4
	BP	GO:1900542	regulation of purine nucleotide metabolic process	4/101	115/18670	0.00352465	0.0102335	0.00481175	STAT3/HDAC4/HTR2A/IFNG	4
	BP	GO:0045165	cell fate commitment	6/101	271/18670	0.00355069	0.0103009	0.00484346	STAT3/FGF2/RORC/AR/MTOR/CASP3	6
	BP	GO:0032868	response to insulin	6/101	272/18670	0.00361518	0.0104797	0.00492754	HSD11B2/PTPN1/MTOR/PIK3CA/IL1B/SLC2A4	6
	BP	GO:0007569	cell aging	4/101	116/18670	0.00363559	0.0105218	0.00494733	MTOR/MAP2K1/CDK1/MAPK14	4
	BP	GO:0042743	hydrogen peroxide metabolic process	3/101	57/18670	0.00363831	0.0105218	0.00494733	STAT3/HDAC6/EGFR	3
	BP	GO:0048008	platelet-derived growth factor receptor signaling pathway	3/101	57/18670	0.00363831	0.0105218	0.00494733	VEGFA/PTPN1/F7	3
	BP	GO:0008544	epidermis development	8/101	464/18670	0.00368837	0.0106582	0.00501144	HPSE/VDR/HDAC1/MAP2K1/EGFR/GLI1/TNF/CASP3	8
	BP	GO:0150063	visual system development	7/101	366/18670	0.00373713	0.0107243	0.00504252	STAT3/VEGFA/ACHE/HDAC1/EGFR/JUN/BAX	7
	BP	GO:0002031	G protein-coupled receptor internalization	2/101	17/18670	0.00373756	0.0107243	0.00504252	HTR2B/DRD2	2
	BP	GO:0035930	corticosteroid hormone secretion	2/101	17/18670	0.00373756	0.0107243	0.00504252	AGTR1/AGTR2	2
	BP	GO:0043373	CD4-positive, alpha-beta T cell lineage commitment	2/101	17/18670	0.00373756	0.0107243	0.00504252	STAT3/MTOR	2
	BP	GO:0045187	regulation of circadian sleep/wake cycle, sleep	2/101	17/18670	0.00373756	0.0107243	0.00504252	ADORA1/DRD2	2
	BP	GO:0048521	negative regulation of behavior	2/101	17/18670	0.00373756	0.0107243	0.00504252	ADORA1/DRD2	2
	BP	GO:1904996	positive regulation of leukocyte adhesion to vascular endothelial cell	2/101	17/18670	0.00373756	0.0107243	0.00504252	PTAFR/TNF	2
	BP	GO:2000641	regulation of early endosome to late endosome transport	2/101	17/18670	0.00373756	0.0107243	0.00504252	MAP2K1/MAPK1	2
	BP	GO:2001267	regulation of cysteine-type endopeptidase activity involved in apoptotic signaling pathway	2/101	17/18670	0.00373756	0.0107243	0.00504252	MMP9/BAX	2
	BP	GO:0006140	regulation of nucleotide metabolic process	4/101	117/18670	0.00374888	0.0107316	0.00504595	STAT3/HDAC4/HTR2A/IFNG	4
	BP	GO:0060147	regulation of posttranscriptional gene silencing	4/101	117/18670	0.00374888	0.0107316	0.00504595	STAT3/ESR1/MAP2K1/EGFR	4
	BP	GO:0060966	regulation of gene silencing by RNA	4/101	117/18670	0.00374888	0.0107316	0.00504595	STAT3/ESR1/MAP2K1/EGFR	4
	BP	GO:0042594	response to starvation	5/101	191/18670	0.0038134	0.0109078	0.00512879	MTOR/MAPK8/MAPK1/JUN/ADCYAP1	5
	BP	GO:0007219	Notch signaling pathway	5/101	193/18670	0.00398569	0.0113828	0.00535216	STAT3/PSEN2/EGFR/S1PR3/NFKBIA	5
	BP	GO:0099504	synaptic vesicle cycle	5/101	193/18670	0.00398569	0.0113828	0.00535216	BACE1/DRD1/DRD2/HTR2A/SLC2A4	5
	BP	GO:0030521	androgen receptor signaling pathway	3/101	59/18670	0.00401093	0.0114371	0.00537767	AR/HDAC6/HDAC1	3
	BP	GO:0043388	positive regulation of DNA binding	3/101	59/18670	0.00401093	0.0114371	0.00537767	MMP9/SIRT2/IFNG	3
	BP	GO:0048880	sensory system development	7/101	371/18670	0.00402405	0.0114656	0.00539107	STAT3/VEGFA/ACHE/HDAC1/EGFR/JUN/BAX	7
	BP	GO:0000082	G1/S transition of mitotic cell cycle	6/101	279/18670	0.00409135	0.0116483	0.00547698	TYMS/PCNA/CDK1/EGFR/AURKA/BAX	6
	BP	GO:0010508	positive regulation of autophagy	4/101	120/18670	0.00410308	0.0116636	0.00548417	HDAC6/PIK3CB/KDR/IFNG	4
	BP	GO:0016079	synaptic vesicle exocytosis	4/101	120/18670	0.00410308	0.0116636	0.00548417	BACE1/DRD1/DRD2/HTR2A	4
	BP	GO:0002429	immune response-activating cell surface receptor signaling pathway	8/101	473/18670	0.00413902	0.0117475	0.00552364	LGALS3/HSP90AA1/SYK/PIK3CA/MAPK1/PIK3CD/PIK3CB/BAX	8
	BP	GO:0002757	immune response-activating signal transduction	8/101	473/18670	0.00413902	0.0117475	0.00552364	LGALS3/HSP90AA1/SYK/PIK3CA/MAPK1/PIK3CD/PIK3CB/BAX	8
	BP	GO:0002902	regulation of B cell apoptotic process	2/101	18/18670	0.00418998	0.0118008	0.0055487	IL2/BAX	2
	BP	GO:0021756	striatum development	2/101	18/18670	0.00418998	0.0118008	0.0055487	DRD1/DRD2	2
	BP	GO:0051023	regulation of immunoglobulin secretion	2/101	18/18670	0.00418998	0.0118008	0.0055487	IL2/TNF	2
	BP	GO:0071605	monocyte chemotactic protein-1 production	2/101	18/18670	0.00418998	0.0118008	0.0055487	SYK/IL1B	2
	BP	GO:0071637	regulation of monocyte chemotactic protein-1 production	2/101	18/18670	0.00418998	0.0118008	0.0055487	SYK/IL1B	2
	BP	GO:0090190	positive regulation of branching involved in ureteric bud morphogenesis	2/101	18/18670	0.00418998	0.0118008	0.0055487	VEGFA/AGTR2	2
	BP	GO:0090196	regulation of chemokine secretion	2/101	18/18670	0.00418998	0.0118008	0.0055487	CSF1R/TNF	2
	BP	GO:0090330	regulation of platelet aggregation	2/101	18/18670	0.00418998	0.0118008	0.0055487	SYK/PRKCA	2
	BP	GO:0150078	positive regulation of neuroinflammatory response	2/101	18/18670	0.00418998	0.0118008	0.0055487	TNF/IL1B	2
	BP	GO:1900543	negative regulation of purine nucleotide metabolic process	2/101	18/18670	0.00418998	0.0118008	0.0055487	STAT3/HDAC4	2
	BP	GO:0032515	negative regulation of phosphoprotein phosphatase activity	3/101	60/18670	0.00420562	0.0118176	0.00555661	LGALS3/PTPA/TNF	3
	BP	GO:0045576	mast cell activation	3/101	60/18670	0.00420562	0.0118176	0.00555661	SYK/PIK3CD/PIK3CG	3
	BP	GO:0051851	modulation by host of symbiont process	3/101	60/18670	0.00420562	0.0118176	0.00555661	HDAC1/CSF1R/JUN	3
	BP	GO:0010976	positive regulation of neuron projection development	6/101	281/18670	0.00423556	0.0118926	0.00559188	IL2/VEGFA/MTOR/MAP2K1/ALK/ADCYAP1	6
	BP	GO:0071897	DNA biosynthetic process	5/101	196/18670	0.00425448	0.0119366	0.00561257	FGF2/TYMS/HSP90AA1/PCNA/MAPK1	5
	BP	GO:0034248	regulation of cellular amide metabolic process	8/101	476/18670	0.00429834	0.0120505	0.00566608	STAT3/PTAFR/TYMS/MTOR/MAPK1/TNF/CASP3/IFNG	8
	BP	GO:0044262	cellular carbohydrate metabolic process	6/101	282/18670	0.00430906	0.0120713	0.00567587	STAT3/PTAFR/RORC/MTOR/HDAC4/NCOA2	6
	BP	GO:0016999	antibiotic metabolic process	4/101	122/18670	0.0043514	0.012162	0.00571854	STAT3/HDAC6/ALDH2/EGFR	4
	BP	GO:0034101	erythrocyte homeostasis	4/101	122/18670	0.0043514	0.012162	0.00571854	STAT3/VEGFA/MAPK14/CASP3	4
	BP	GO:0046031	ADP metabolic process	4/101	122/18670	0.0043514	0.012162	0.00571854	STAT3/HDAC4/HTR2A/IFNG	4
	BP	GO:0032409	regulation of transporter activity	6/101	283/18670	0.00438349	0.0122424	0.00575633	PTAFR/MMP9/TLR9/ADRA2A/DRD2/IFNG	6
	BP	GO:0010803	regulation of tumor necrosis factor-mediated signaling pathway	3/101	61/18670	0.00440596	0.0122864	0.00577704	SYK/TNF/CASP1	3
	BP	GO:0030888	regulation of B cell proliferation	3/101	61/18670	0.00440596	0.0122864	0.00577704	IL2/TLR9/CASP3	3
	BP	GO:0021700	developmental maturation	6/101	284/18670	0.00445888	0.0124246	0.00584198	VEGFA/TYMS/MTOR/S1PR1/AURKA/SIRT2	6
	BP	GO:1901987	regulation of cell cycle phase transition	8/101	480/18670	0.00451808	0.01258	0.00591505	HSP90AA1/PCNA/CDK1/EGFR/AURKA/SIRT2/GLI1/BAX	8
	BP	GO:0050866	negative regulation of cell activation	5/101	199/18670	0.00453599	0.0126202	0.00593399	IL2/LGALS3/NR1H3/F2/CASP3	5
	BP	GO:0002696	positive regulation of leukocyte activation	7/101	380/18670	0.00458236	0.0127396	0.00599011	PTAFR/IL2/SYK/PIK3CA/TLR9/IL1B/IFNG	7
	BP	GO:0002260	lymphocyte homeostasis	3/101	62/18670	0.00461201	0.0127892	0.00601344	IL2/BAX/CASP3	3
	BP	GO:0010830	regulation of myotube differentiation	3/101	62/18670	0.00461201	0.0127892	0.00601344	MTOR/HDAC4/MAPK14	3
	BP	GO:0070059	intrinsic apoptotic signaling pathway in response to endoplasmic reticulum stress	3/101	62/18670	0.00461201	0.0127892	0.00601344	PTPN1/BCL2L1/BAX	3
	BP	GO:0002076	osteoblast development	2/101	19/18670	0.00466647	0.0127892	0.00601344	ACHE/HDAC4	2
	BP	GO:0002363	alpha-beta T cell lineage commitment	2/101	19/18670	0.00466647	0.0127892	0.00601344	STAT3/MTOR	2
	BP	GO:0002544	chronic inflammatory response	2/101	19/18670	0.00466647	0.0127892	0.00601344	CYP19A1/TNF	2
	BP	GO:0002922	positive regulation of humoral immune response	2/101	19/18670	0.00466647	0.0127892	0.00601344	TNF/IL1B	2
	BP	GO:0003085	negative regulation of systemic arterial blood pressure	2/101	19/18670	0.00466647	0.0127892	0.00601344	ADORA1/AGTR2	2
	BP	GO:0007625	grooming behavior	2/101	19/18670	0.00466647	0.0127892	0.00601344	DRD1/DRD2	2
	BP	GO:0016048	detection of temperature stimulus	2/101	19/18670	0.00466647	0.0127892	0.00601344	ADORA1/HTR2A	2
	BP	GO:0030949	positive regulation of vascular endothelial growth factor receptor signaling pathway	2/101	19/18670	0.00466647	0.0127892	0.00601344	VEGFA/IL1B	2
	BP	GO:0032930	positive regulation of superoxide anion generation	2/101	19/18670	0.00466647	0.0127892	0.00601344	EGFR/SYK	2
	BP	GO:0045980	negative regulation of nucleotide metabolic process	2/101	19/18670	0.00466647	0.0127892	0.00601344	STAT3/HDAC4	2
	BP	GO:0051131	chaperone-mediated protein complex assembly	2/101	19/18670	0.00466647	0.0127892	0.00601344	HSP90AA1/HDAC6	2
	BP	GO:0051546	keratinocyte migration	2/101	19/18670	0.00466647	0.0127892	0.00601344	MTOR/MMP9	2
	BP	GO:0060438	trachea development	2/101	19/18670	0.00466647	0.0127892	0.00601344	MAP2K1/MAPK1	2
	BP	GO:0071071	regulation of phospholipid biosynthetic process	2/101	19/18670	0.00466647	0.0127892	0.00601344	HTR2B/HTR2A	2
	BP	GO:1900409	positive regulation of cellular response to oxidative stress	2/101	19/18670	0.00466647	0.0127892	0.00601344	HDAC6/TNF	2
	BP	GO:2000831	regulation of steroid hormone secretion	2/101	19/18670	0.00466647	0.0127892	0.00601344	AGTR1/AGTR2	2
	BP	GO:2000134	negative regulation of G1/S transition of mitotic cell cycle	4/101	125/18670	0.00474259	0.0129881	0.00610696	PCNA/CDK1/AURKA/BAX	4
	BP	GO:0031346	positive regulation of cell projection organization	7/101	383/18670	0.00478091	0.0130833	0.00615172	IL2/VEGFA/MTOR/MAP2K1/HDAC4/ALK/ADCYAP1	7
	BP	GO:0043312	neutrophil degranulation	8/101	485/18670	0.00480484	0.0131292	0.0061733	PTAFR/HPSE/LGALS3/HSP90AA1/MMP9/SYK/MAPK14/MAPK1	8
	BP	GO:0051249	regulation of lymphocyte activation	8/101	485/18670	0.00480484	0.0131292	0.0061733	IL2/LGALS3/SYK/PIK3CA/TLR9/CASP3/IL1B/IFNG	8
	BP	GO:0002637	regulation of immunoglobulin production	3/101	63/18670	0.0048238	0.0131406	0.00617868	IL2/TLR9/TNF	3
	BP	GO:0046637	regulation of alpha-beta T cell differentiation	3/101	63/18670	0.0048238	0.0131406	0.00617868	IL2/SYK/IFNG	3
	BP	GO:0009746	response to hexose	5/101	202/18670	0.00483054	0.0131406	0.00617868	HMGCR/PTGS2/PIK3CA/ADRA2A/CASP3	5
	BP	GO:0050852	T cell receptor signaling pathway	5/101	202/18670	0.00483054	0.0131406	0.00617868	LGALS3/PIK3CA/MAPK1/PIK3CD/PIK3CB	5
	BP	GO:0050870	positive regulation of T cell activation	5/101	202/18670	0.00483054	0.0131406	0.00617868	IL2/SYK/PIK3CA/IL1B/IFNG	5
	BP	GO:0051701	interaction with host	5/101	202/18670	0.00483054	0.0131406	0.00617868	BCL2L1/MET/CDK1/EGFR/HTR2A	5
	BP	GO:0002283	neutrophil activation involved in immune response	8/101	488/18670	0.0049835	0.0135467	0.00636962	PTAFR/HPSE/LGALS3/HSP90AA1/MMP9/SYK/MAPK14/MAPK1	8
	BP	GO:0045727	positive regulation of translation	4/101	127/18670	0.00501613	0.0136152	0.00640182	PTAFR/MTOR/MAPK1/TNF	4
	BP	GO:0046887	positive regulation of hormone secretion	4/101	127/18670	0.00501613	0.0136152	0.00640182	CYP19A1/EGFR/DRD2/ADCYAP1	4
	BP	GO:0030032	lamellipodium assembly	3/101	64/18670	0.00504138	0.0136433	0.00641505	MTOR/S1PR1/HDAC4	3
	BP	GO:0045600	positive regulation of fat cell differentiation	3/101	64/18670	0.00504138	0.0136433	0.00641505	PTGS2/MAPK14/HTR2A	3
	BP	GO:0045670	regulation of osteoclast differentiation	3/101	64/18670	0.00504138	0.0136433	0.00641505	MTOR/TNF/IFNG	3
	BP	GO:2000378	negative regulation of reactive oxygen species metabolic process	3/101	64/18670	0.00504138	0.0136433	0.00641505	STAT3/HDAC6/SIRT2	3
	BP	GO:0090287	regulation of cellular response to growth factor stimulus	6/101	292/18670	0.00509694	0.0137836	0.00648098	VEGFA/FGF1/FGF2/PTPN1/AGTR2/IL1B	6
	BP	GO:0002703	regulation of leukocyte mediated immunity	5/101	205/18670	0.00513845	0.0138094	0.00649314	PTAFR/IL2/SYK/TNF/IL1B	5
	BP	GO:0002374	cytokine secretion involved in immune response	2/101	20/18670	0.00516676	0.0138094	0.00649314	MAPK14/TNF	2
	BP	GO:0010042	response to manganese ion	2/101	20/18670	0.00516676	0.0138094	0.00649314	PTGS2/BACE1	2
	BP	GO:0010592	positive regulation of lamellipodium assembly	2/101	20/18670	0.00516676	0.0138094	0.00649314	MTOR/HDAC4	2
	BP	GO:0032495	response to muramyl dipeptide	2/101	20/18670	0.00516676	0.0138094	0.00649314	MAPK14/NFKBIA	2
	BP	GO:0034393	positive regulation of smooth muscle cell apoptotic process	2/101	20/18670	0.00516676	0.0138094	0.00649314	IFNG/MAP2K4	2
	BP	GO:0042535	positive regulation of tumor necrosis factor biosynthetic process	2/101	20/18670	0.00516676	0.0138094	0.00649314	SYK/IFNG	2
	BP	GO:0043369	CD4-positive or CD8-positive, alpha-beta T cell lineage commitment	2/101	20/18670	0.00516676	0.0138094	0.00649314	STAT3/MTOR	2
	BP	GO:0043586	tongue development	2/101	20/18670	0.00516676	0.0138094	0.00649314	HDAC1/EGFR	2
	BP	GO:0043950	positive regulation of cAMP-mediated signaling	2/101	20/18670	0.00516676	0.0138094	0.00649314	PRKCA/ADCYAP1	2
	BP	GO:0050802	circadian sleep/wake cycle, sleep	2/101	20/18670	0.00516676	0.0138094	0.00649314	ADORA1/DRD2	2
	BP	GO:0051580	regulation of neurotransmitter uptake	2/101	20/18670	0.00516676	0.0138094	0.00649314	DRD1/DRD2	2
	BP	GO:0051797	regulation of hair follicle development	2/101	20/18670	0.00516676	0.0138094	0.00649314	HPSE/TNF	2
	BP	GO:0060602	branch elongation of an epithelium	2/101	20/18670	0.00516676	0.0138094	0.00649314	FGF1/ESR1	2
	BP	GO:0090195	chemokine secretion	2/101	20/18670	0.00516676	0.0138094	0.00649314	CSF1R/TNF	2
	BP	GO:1902236	negative regulation of endoplasmic reticulum stress-induced intrinsic apoptotic signaling pathway	2/101	20/18670	0.00516676	0.0138094	0.00649314	PTPN1/BCL2L1	2
	BP	GO:0035308	negative regulation of protein dephosphorylation	3/101	65/18670	0.0052648	0.014051	0.00660671	LGALS3/PTPA/TNF	3
	BP	GO:0072678	T cell migration	3/101	65/18670	0.0052648	0.014051	0.00660671	S1PR1/PIK3CD/PIK3CG	3
	BP	GO:0034754	cellular hormone metabolic process	4/101	129/18670	0.00530007	0.0141143	0.00663648	CYP19A1/ESR1/CYP17A1/UGT2B7	4
	BP	GO:0050853	B cell receptor signaling pathway	4/101	129/18670	0.00530007	0.0141143	0.00663648	SYK/MAPK1/PIK3CD/BAX	4
	BP	GO:0071482	cellular response to light stimulus	4/101	129/18670	0.00530007	0.0141143	0.00663648	PTGS2/PCNA/METAP2/BAX	4
	BP	GO:0034284	response to monosaccharide	5/101	207/18670	0.0053513	0.0142235	0.00668784	HMGCR/PTGS2/PIK3CA/ADRA2A/CASP3	5
	BP	GO:0071456	cellular response to hypoxia	5/101	207/18670	0.0053513	0.0142235	0.00668784	VEGFA/PTGS2/MTOR/SIRT2/SLC2A4	5
	BP	GO:0016236	macroautophagy	6/101	295/18670	0.00535272	0.0142235	0.00668784	HDAC6/MTOR/MAPK8/PIK3CA/KDR/CASP3	6
	BP	GO:0043500	muscle adaptation	4/101	130/18670	0.00544599	0.0144504	0.00679453	MTOR/HDAC4/PRKCA/IL1B	4
	BP	GO:0050671	positive regulation of lymphocyte proliferation	4/101	130/18670	0.00544599	0.0144504	0.00679453	IL2/SYK/TLR9/IL1B	4
	BP	GO:0040014	regulation of multicellular organism growth	3/101	66/18670	0.00549409	0.014557	0.00684463	STAT3/PIK3CA/DRD2	3
	BP	GO:0051785	positive regulation of nuclear division	3/101	66/18670	0.00549409	0.014557	0.00684463	AURKA/SIRT2/IL1B	3
	BP	GO:0050867	positive regulation of cell activation	7/101	394/18670	0.005565	0.0147342	0.00692796	PTAFR/IL2/SYK/PIK3CA/TLR9/IL1B/IFNG	7
	BP	GO:0030183	B cell differentiation	4/101	131/18670	0.00559458	0.0147805	0.00694974	HDAC4/SYK/TLR9/BAX	4
	BP	GO:0032946	positive regulation of mononuclear cell proliferation	4/101	131/18670	0.00559458	0.0147805	0.00694974	IL2/SYK/TLR9/IL1B	4
	BP	GO:1902807	negative regulation of cell cycle G1/S phase transition	4/101	131/18670	0.00559458	0.0147805	0.00694974	PCNA/CDK1/AURKA/BAX	4
	BP	GO:0042119	neutrophil activation	8/101	498/18670	0.00561615	0.0148268	0.00697151	PTAFR/HPSE/LGALS3/HSP90AA1/MMP9/SYK/MAPK14/MAPK1	8
	BP	GO:0002029	desensitization of G protein-coupled receptor signaling pathway	2/101	21/18670	0.00569059	0.014884	0.00699841	HTR2B/DRD2	2
	BP	GO:0010310	regulation of hydrogen peroxide metabolic process	2/101	21/18670	0.00569059	0.014884	0.00699841	STAT3/HDAC6	2
	BP	GO:0010829	negative regulation of glucose transmembrane transport	2/101	21/18670	0.00569059	0.014884	0.00699841	TNF/IL1B	2
	BP	GO:0022401	negative adaptation of signaling pathway	2/101	21/18670	0.00569059	0.014884	0.00699841	HTR2B/DRD2	2
	BP	GO:0032891	negative regulation of organic acid transport	2/101	21/18670	0.00569059	0.014884	0.00699841	ADORA1/AGTR2	2
	BP	GO:0035162	embryonic hemopoiesis	2/101	21/18670	0.00569059	0.014884	0.00699841	VEGFA/KDR	2
	BP	GO:0042135	neurotransmitter catabolic process	2/101	21/18670	0.00569059	0.014884	0.00699841	ACHE/MAOA	2
	BP	GO:0042749	regulation of circadian sleep/wake cycle	2/101	21/18670	0.00569059	0.014884	0.00699841	ADORA1/DRD2	2
	BP	GO:0050951	sensory perception of temperature stimulus	2/101	21/18670	0.00569059	0.014884	0.00699841	ADORA1/HTR2A	2
	BP	GO:0061213	positive regulation of mesonephros development	2/101	21/18670	0.00569059	0.014884	0.00699841	VEGFA/AGTR2	2
	BP	GO:0070584	mitochondrion morphogenesis	2/101	21/18670	0.00569059	0.014884	0.00699841	BCL2L1/BAX	2
	BP	GO:1902884	positive regulation of response to oxidative stress	2/101	21/18670	0.00569059	0.014884	0.00699841	HDAC6/TNF	2
	BP	GO:2000269	regulation of fibroblast apoptotic process	2/101	21/18670	0.00569059	0.014884	0.00699841	PIK3CA/PIK3CG	2
	BP	GO:2000573	positive regulation of DNA biosynthetic process	3/101	67/18670	0.00572931	0.0149746	0.00704101	FGF2/HSP90AA1/MAPK1	3
	BP	GO:0006165	nucleoside diphosphate phosphorylation	4/101	132/18670	0.00574586	0.0149965	0.0070513	STAT3/HDAC4/HTR2A/IFNG	4
	BP	GO:0043280	positive regulation of cysteine-type endopeptidase activity involved in apoptotic process	4/101	132/18670	0.00574586	0.0149965	0.0070513	SYK/BAX/TNF/CASP1	4
	BP	GO:0009581	detection of external stimulus	4/101	133/18670	0.00589985	0.0153874	0.00723512	BACE1/ADORA1/METAP2/HTR2A	4
	BP	GO:0031343	positive regulation of cell killing	3/101	68/18670	0.00597049	0.0155496	0.00731135	PRF1/SYK/IFNG	3
	BP	GO:0035924	cellular response to vascular endothelial growth factor stimulus	3/101	68/18670	0.00597049	0.0155496	0.00731135	VEGFA/MAPK14/KDR	3
	BP	GO:0099003	vesicle-mediated transport in synapse	5/101	213/18670	0.00602729	0.0156864	0.00737567	BACE1/DRD1/DRD2/HTR2A/SLC2A4	5
	BP	GO:0006766	vitamin metabolic process	4/101	134/18670	0.00605656	0.0156957	0.00738006	VDR/TNF/IL1B/IFNG	4
	BP	GO:0009135	purine nucleoside diphosphate metabolic process	4/101	134/18670	0.00605656	0.0156957	0.00738006	STAT3/HDAC4/HTR2A/IFNG	4
	BP	GO:0009179	purine ribonucleoside diphosphate metabolic process	4/101	134/18670	0.00605656	0.0156957	0.00738006	STAT3/HDAC4/HTR2A/IFNG	4
	BP	GO:0044409	entry into host	4/101	134/18670	0.00605656	0.0156957	0.00738006	MET/CDK1/EGFR/HTR2A	4
	BP	GO:0046939	nucleotide phosphorylation	4/101	134/18670	0.00605656	0.0156957	0.00738006	STAT3/HDAC4/HTR2A/IFNG	4
	BP	GO:0048565	digestive tract development	4/101	134/18670	0.00605656	0.0156957	0.00738006	TYMS/EGFR/GLI1/TNF	4
	BP	GO:0046034	ATP metabolic process	6/101	304/18670	0.00617666	0.015962	0.0075053	STAT3/CDK1/HDAC4/HTR2A/IFNG/ADCYAP1	6
	BP	GO:0050766	positive regulation of phagocytosis	3/101	69/18670	0.00621766	0.015962	0.0075053	TNF/IL1B/IFNG	3
	BP	GO:0070227	lymphocyte apoptotic process	3/101	69/18670	0.00621766	0.015962	0.0075053	IL2/LGALS3/BAX	3
	BP	GO:0001759	organ induction	2/101	22/18670	0.00623769	0.015962	0.0075053	FGF1/AR	2
	BP	GO:0002052	positive regulation of neuroblast proliferation	2/101	22/18670	0.00623769	0.015962	0.0075053	VEGFA/DRD2	2
	BP	GO:0006925	inflammatory cell apoptotic process	2/101	22/18670	0.00623769	0.015962	0.0075053	PIK3CD/PIK3CB	2
	BP	GO:0007617	mating behavior	2/101	22/18670	0.00623769	0.015962	0.0075053	HDAC4/DRD1	2
	BP	GO:0023058	adaptation of signaling pathway	2/101	22/18670	0.00623769	0.015962	0.0075053	HTR2B/DRD2	2
	BP	GO:0030878	thyroid gland development	2/101	22/18670	0.00623769	0.015962	0.0075053	MAP2K1/MAPK1	2
	BP	GO:0031281	positive regulation of cyclase activity	2/101	22/18670	0.00623769	0.015962	0.0075053	MAPK8/MAPK14	2
	BP	GO:0032928	regulation of superoxide anion generation	2/101	22/18670	0.00623769	0.015962	0.0075053	EGFR/SYK	2
	BP	GO:0035929	steroid hormone secretion	2/101	22/18670	0.00623769	0.015962	0.0075053	AGTR1/AGTR2	2
	BP	GO:0043496	regulation of protein homodimerization activity	2/101	22/18670	0.00623769	0.015962	0.0075053	LGALS3/BAX	2
	BP	GO:0048305	immunoglobulin secretion	2/101	22/18670	0.00623769	0.015962	0.0075053	IL2/TNF	2
	BP	GO:0060065	uterus development	2/101	22/18670	0.00623769	0.015962	0.0075053	CYP19A1/ESR1	2
	BP	GO:0090189	regulation of branching involved in ureteric bud morphogenesis	2/101	22/18670	0.00623769	0.015962	0.0075053	VEGFA/AGTR2	2
	BP	GO:0090312	positive regulation of protein deacetylation	2/101	22/18670	0.00623769	0.015962	0.0075053	VEGFA/IFNG	2
	BP	GO:1903589	positive regulation of blood vessel endothelial cell proliferation involved in sprouting angiogenesis	2/101	22/18670	0.00623769	0.015962	0.0075053	VEGFA/AGTR1	2
	BP	GO:0009185	ribonucleoside diphosphate metabolic process	4/101	136/18670	0.00637826	0.016299	0.00766374	STAT3/HDAC4/HTR2A/IFNG	4
	BP	GO:0009582	detection of abiotic stimulus	4/101	136/18670	0.00637826	0.016299	0.00766374	BACE1/ADORA1/METAP2/HTR2A	4
	BP	GO:0034121	regulation of toll-like receptor signaling pathway	3/101	70/18670	0.00647088	0.0165242	0.0077696	ESR1/NR1H3/TLR9	3
	BP	GO:0016485	protein processing	5/101	217/18670	0.00651007	0.0166011	0.0078058	PSEN2/F7/METAP2/CASP3/CASP1	5
	BP	GO:0036294	cellular response to decreased oxygen levels	5/101	217/18670	0.00651007	0.0166011	0.0078058	VEGFA/PTGS2/MTOR/SIRT2/SLC2A4	5
	BP	GO:0006814	sodium ion transport	5/101	218/18670	0.00663489	0.0169077	0.00794993	ATP1A1/SLC5A2/ATP12A/SLC5A1/DRD2	5
	BP	GO:0008584	male gonad development	4/101	138/18670	0.00671113	0.0170901	0.00803569	AR/ESR1/BCL2L1/BAX	4
	BP	GO:1904427	positive regulation of calcium ion transmembrane transport	3/101	71/18670	0.00673016	0.0171267	0.00805289	F2/DRD1/BAX	3
	BP	GO:0034329	cell junction assembly	7/101	409/18670	0.00678529	0.0172048	0.00808965	VEGFA/ACHE/PRKCA/KDR/DRD1/DRD2/TNF	7
	BP	GO:0006359	regulation of transcription by RNA polymerase III	2/101	23/18670	0.0068078	0.0172048	0.00808965	AR/MTOR	2
	BP	GO:0022410	circadian sleep/wake cycle process	2/101	23/18670	0.0068078	0.0172048	0.00808965	ADORA1/DRD2	2
	BP	GO:0032373	positive regulation of sterol transport	2/101	23/18670	0.0068078	0.0172048	0.00808965	NR1H3/NFKBIA	2
	BP	GO:0032376	positive regulation of cholesterol transport	2/101	23/18670	0.0068078	0.0172048	0.00808965	NR1H3/NFKBIA	2
	BP	GO:0034123	positive regulation of toll-like receptor signaling pathway	2/101	23/18670	0.0068078	0.0172048	0.00808965	NR1H3/TLR9	2
	BP	GO:0043576	regulation of respiratory gaseous exchange	2/101	23/18670	0.0068078	0.0172048	0.00808965	ADORA1/GLRA1	2
	BP	GO:0045821	positive regulation of glycolytic process	2/101	23/18670	0.0068078	0.0172048	0.00808965	HTR2A/IFNG	2
	BP	GO:0048714	positive regulation of oligodendrocyte differentiation	2/101	23/18670	0.0068078	0.0172048	0.00808965	HDAC1/MTOR	2
	BP	GO:0060055	angiogenesis involved in wound healing	2/101	23/18670	0.0068078	0.0172048	0.00808965	HPSE/PIK3CB	2
	BP	GO:0046546	development of primary male sexual characteristics	4/101	139/18670	0.0068818	0.0173559	0.0081607	AR/ESR1/BCL2L1/BAX	4
	BP	GO:0060968	regulation of gene silencing	4/101	139/18670	0.0068818	0.0173559	0.0081607	STAT3/ESR1/MAP2K1/EGFR	4
	BP	GO:0070665	positive regulation of leukocyte proliferation	4/101	139/18670	0.0068818	0.0173559	0.0081607	IL2/SYK/TLR9/IL1B	4
	BP	GO:0002532	production of molecular mediator involved in inflammatory response	3/101	72/18670	0.00699556	0.0176065	0.00827853	F2/SYK/MAPK14	3
	BP	GO:0019226	transmission of nerve impulse	3/101	72/18670	0.00699556	0.0176065	0.00827853	S1PR1/GLRA1/DRD1	3
	BP	GO:0051881	regulation of mitochondrial membrane potential	3/101	72/18670	0.00699556	0.0176065	0.00827853	BCL2L1/KDR/BAX	3
	BP	GO:0042737	drug catabolic process	4/101	140/18670	0.00705532	0.0177204	0.00833209	CYP2C19/ACHE/ALDH2/MAOA	4
	BP	GO:0060078	regulation of postsynaptic membrane potential	4/101	140/18670	0.00705532	0.0177204	0.00833209	ADORA1/GLRA1/DRD2/ADCYAP1	4
	BP	GO:0072073	kidney epithelium development	4/101	140/18670	0.00705532	0.0177204	0.00833209	VEGFA/FGF1/FGF2/AGTR2	4
	BP	GO:0006801	superoxide metabolic process	3/101	73/18670	0.0072671	0.0182149	0.0085646	EGFR/SYK/TNF	3
	BP	GO:0033555	multicellular organismal response to stress	3/101	73/18670	0.0072671	0.0182149	0.0085646	SLC6A2/DRD1/ADCYAP1	3
	BP	GO:0043627	response to estrogen	3/101	73/18670	0.0072671	0.0182149	0.0085646	ESR1/F7/MAPK1	3
	BP	GO:0001783	B cell apoptotic process	2/101	24/18670	0.00740066	0.0183863	0.00864518	IL2/BAX	2
	BP	GO:0002861	regulation of inflammatory response to antigenic stimulus	2/101	24/18670	0.00740066	0.0183863	0.00864518	TNF/ADCYAP1	2
	BP	GO:0010288	response to lead ion	2/101	24/18670	0.00740066	0.0183863	0.00864518	PTGS2/BACE1	2
	BP	GO:0021544	subpallium development	2/101	24/18670	0.00740066	0.0183863	0.00864518	DRD1/DRD2	2
	BP	GO:0021895	cerebral cortex neuron differentiation	2/101	24/18670	0.00740066	0.0183863	0.00864518	DRD1/DRD2	2
	BP	GO:0043302	positive regulation of leukocyte degranulation	2/101	24/18670	0.00740066	0.0183863	0.00864518	PTAFR/SYK	2
	BP	GO:0044346	fibroblast apoptotic process	2/101	24/18670	0.00740066	0.0183863	0.00864518	PIK3CA/PIK3CG	2
	BP	GO:0050996	positive regulation of lipid catabolic process	2/101	24/18670	0.00740066	0.0183863	0.00864518	ADORA1/IL1B	2
	BP	GO:0060396	growth hormone receptor signaling pathway	2/101	24/18670	0.00740066	0.0183863	0.00864518	STAT3/PTPN1	2
	BP	GO:0071677	positive regulation of mononuclear cell migration	2/101	24/18670	0.00740066	0.0183863	0.00864518	LGALS3/TNF	2
	BP	GO:1903649	regulation of cytoplasmic transport	2/101	24/18670	0.00740066	0.0183863	0.00864518	MAP2K1/MAPK1	2
	BP	GO:1905564	positive regulation of vascular endothelial cell proliferation	2/101	24/18670	0.00740066	0.0183863	0.00864518	STAT3/FGF2	2
	BP	GO:2000178	negative regulation of neural precursor cell proliferation	2/101	24/18670	0.00740066	0.0183863	0.00864518	SLC6A4/SIRT2	2
	BP	GO:0072006	nephron development	4/101	142/18670	0.00741099	0.0183995	0.0086514	VEGFA/FGF1/FGF2/AGTR2	4
	BP	GO:0001558	regulation of cell growth	7/101	416/18670	0.00741855	0.0184058	0.00865436	IL2/VEGFA/MTOR/F2/AGTR1/AGTR2/EGFR	7
	BP	GO:1900006	positive regulation of dendrite development	3/101	74/18670	0.00754482	0.0187065	0.00879571	IL2/MTOR/ALK	3
	BP	GO:0043010	camera-type eye development	6/101	319/18670	0.00775023	0.0191898	0.00902298	VEGFA/ACHE/HDAC1/EGFR/JUN/BAX	6
	BP	GO:1990778	protein localization to cell periphery	6/101	319/18670	0.00775023	0.0191898	0.00902298	LGALS3/AR/BCL2L1/EGFR/TNF/IFNG	6
	BP	GO:0071322	cellular response to carbohydrate stimulus	4/101	144/18670	0.00777831	0.0192334	0.00904346	HMGCR/PIK3CA/ADRA2A/MAP2K4	4
	BP	GO:1904064	positive regulation of cation transmembrane transport	4/101	144/18670	0.00777831	0.0192334	0.00904346	F2/DRD1/BAX/IFNG	4
	BP	GO:0006695	cholesterol biosynthetic process	3/101	75/18670	0.00782875	0.019345	0.00909597	FGF1/HMGCR/NPC1L1	3
	BP	GO:0071901	negative regulation of protein serine/threonine kinase activity	4/101	145/18670	0.00796639	0.0195965	0.00921419	PTPN1/HMGCR/CASP3/IL1B	4
	BP	GO:0001945	lymph vessel development	2/101	25/18670	0.00801601	0.0195965	0.00921419	VEGFA/SYK	2
	BP	GO:0014829	vascular smooth muscle contraction	2/101	25/18670	0.00801601	0.0195965	0.00921419	ADRA2B/HTR2A	2
	BP	GO:0032461	positive regulation of protein oligomerization	2/101	25/18670	0.00801601	0.0195965	0.00921419	HDAC6/BAX	2
	BP	GO:0034110	regulation of homotypic cell-cell adhesion	2/101	25/18670	0.00801601	0.0195965	0.00921419	SYK/PRKCA	2
	BP	GO:0045672	positive regulation of osteoclast differentiation	2/101	25/18670	0.00801601	0.0195965	0.00921419	TNF/IFNG	2
	BP	GO:0050901	leukocyte tethering or rolling	2/101	25/18670	0.00801601	0.0195965	0.00921419	PTAFR/TNF	2
	BP	GO:0051894	positive regulation of focal adhesion assembly	2/101	25/18670	0.00801601	0.0195965	0.00921419	VEGFA/KDR	2
	BP	GO:0060330	regulation of response to interferon-gamma	2/101	25/18670	0.00801601	0.0195965	0.00921419	NR1H3/IFNG	2
	BP	GO:0060334	regulation of interferon-gamma-mediated signaling pathway	2/101	25/18670	0.00801601	0.0195965	0.00921419	NR1H3/IFNG	2
	BP	GO:0060561	apoptotic process involved in morphogenesis	2/101	25/18670	0.00801601	0.0195965	0.00921419	VDR/BAX	2
	BP	GO:0060571	morphogenesis of an epithelial fold	2/101	25/18670	0.00801601	0.0195965	0.00921419	AR/EGFR	2
	BP	GO:0061217	regulation of mesonephros development	2/101	25/18670	0.00801601	0.0195965	0.00921419	VEGFA/AGTR2	2
	BP	GO:0071378	cellular response to growth hormone stimulus	2/101	25/18670	0.00801601	0.0195965	0.00921419	STAT3/PTPN1	2
	BP	GO:1900101	regulation of endoplasmic reticulum unfolded protein response	2/101	25/18670	0.00801601	0.0195965	0.00921419	PTPN1/BAX	2
	BP	GO:1904385	cellular response to angiotensin	2/101	25/18670	0.00801601	0.0195965	0.00921419	AGTR1/AGTR2	2
	BP	GO:0061045	negative regulation of wound healing	3/101	76/18670	0.00811892	0.0198216	0.00932006	FGF2/HMGCR/F2	3
	BP	GO:1902653	secondary alcohol biosynthetic process	3/101	76/18670	0.00811892	0.0198216	0.00932006	FGF1/HMGCR/NPC1L1	3
	BP	GO:0002224	toll-like receptor signaling pathway	4/101	146/18670	0.00815743	0.0198892	0.00935181	ESR1/NR1H3/TLR9/NFKBIA	4
	BP	GO:0055123	digestive system development	4/101	146/18670	0.00815743	0.0198892	0.00935181	TYMS/EGFR/GLI1/TNF	4
	BP	GO:0009615	response to virus	6/101	323/18670	0.00821469	0.0200155	0.0094112	PRF1/MAPK14/TLR9/TNF/IL1B/IFNG	6
	BP	GO:0010212	response to ionizing radiation	4/101	147/18670	0.00835146	0.0203352	0.00956153	BCL2L1/MAPK14/BAX/CASP3	4
	BP	GO:0008344	adult locomotory behavior	3/101	77/18670	0.00841536	0.0204772	0.00962831	GLRA1/DRD1/DRD2	3
	BP	GO:0048568	embryonic organ development	7/101	428/18670	0.00860487	0.0208357	0.00979686	VEGFA/MAP2K1/EGFR/MAPK1/GLI1/KDR/TNF	7
	BP	GO:0001556	oocyte maturation	2/101	26/18670	0.00865359	0.0208357	0.00979686	AURKA/SIRT2	2
	BP	GO:0002360	T cell lineage commitment	2/101	26/18670	0.00865359	0.0208357	0.00979686	STAT3/MTOR	2
	BP	GO:0003081	regulation of systemic arterial blood pressure by renin-angiotensin	2/101	26/18670	0.00865359	0.0208357	0.00979686	AGTR1/AGTR2	2
	BP	GO:0006309	apoptotic DNA fragmentation	2/101	26/18670	0.00865359	0.0208357	0.00979686	BAX/CASP3	2
	BP	GO:0010758	regulation of macrophage chemotaxis	2/101	26/18670	0.00865359	0.0208357	0.00979686	CYP19A1/MAPK14	2
	BP	GO:0032897	negative regulation of viral transcription	2/101	26/18670	0.00865359	0.0208357	0.00979686	HDAC1/JUN	2
	BP	GO:0034114	regulation of heterotypic cell-cell adhesion	2/101	26/18670	0.00865359	0.0208357	0.00979686	TNF/IL1B	2
	BP	GO:0042745	circadian sleep/wake cycle	2/101	26/18670	0.00865359	0.0208357	0.00979686	ADORA1/DRD2	2
	BP	GO:0051497	negative regulation of stress fiber assembly	2/101	26/18670	0.00865359	0.0208357	0.00979686	MET/S1PR1	2
	BP	GO:0060740	prostate gland epithelium morphogenesis	2/101	26/18670	0.00865359	0.0208357	0.00979686	AR/ESR1	2
	BP	GO:0060765	regulation of androgen receptor signaling pathway	2/101	26/18670	0.00865359	0.0208357	0.00979686	HDAC6/HDAC1	2
	BP	GO:0150117	positive regulation of cell-substrate junction organization	2/101	26/18670	0.00865359	0.0208357	0.00979686	VEGFA/KDR	2
	BP	GO:1903579	negative regulation of ATP metabolic process	2/101	26/18670	0.00865359	0.0208357	0.00979686	STAT3/HDAC4	2
	BP	GO:1903959	regulation of anion transmembrane transport	2/101	26/18670	0.00865359	0.0208357	0.00979686	PTAFR/MTOR	2
	BP	GO:1905048	regulation of metallopeptidase activity	2/101	26/18670	0.00865359	0.0208357	0.00979686	STAT3/MAPK14	2
	BP	GO:0010827	regulation of glucose transmembrane transport	3/101	78/18670	0.00871811	0.0209497	0.00985049	MAPK14/TNF/IL1B	3
	BP	GO:0021954	central nervous system neuron development	3/101	78/18670	0.00871811	0.0209497	0.00985049	HSP90AA1/DRD1/DRD2	3
	BP	GO:0043407	negative regulation of MAP kinase activity	3/101	78/18670	0.00871811	0.0209497	0.00985049	PTPN1/HMGCR/IL1B	3
	BP	GO:0009267	cellular response to starvation	4/101	149/18670	0.00874855	0.0209954	0.00987195	MTOR/MAPK8/MAPK1/JUN	4
	BP	GO:2001056	positive regulation of cysteine-type endopeptidase activity	4/101	149/18670	0.00874855	0.0209954	0.00987195	SYK/BAX/TNF/CASP1	4
	BP	GO:0071453	cellular response to oxygen levels	5/101	234/18670	0.00886696	0.0212656	0.00999902	VEGFA/PTGS2/MTOR/SIRT2/SLC2A4	5
	BP	GO:0006090	pyruvate metabolic process	4/101	150/18670	0.00895164	0.0214407	0.0100813	STAT3/HDAC4/HTR2A/IFNG	4
	BP	GO:0008360	regulation of cell shape	4/101	150/18670	0.00895164	0.0214407	0.0100813	VEGFA/F2/CSF1R/KDR	4
	BP	GO:0006469	negative regulation of protein kinase activity	5/101	235/18670	0.00902171	0.0215793	0.0101465	PTPN1/HMGCR/CASP3/IL1B/IFNG	5
	BP	GO:0045913	positive regulation of carbohydrate metabolic process	3/101	79/18670	0.00902718	0.0215793	0.0101465	PTAFR/HTR2A/IFNG	3
	BP	GO:1900034	regulation of cellular response to heat	3/101	79/18670	0.00902718	0.0215793	0.0101465	HSP90AA1/MTOR/MAPK1	3
	BP	GO:0046942	carboxylic acid transport	6/101	331/18670	0.00920328	0.021986	0.0103377	ADORA1/AGTR2/SYK/DRD2/IL1B/NCOA2	6
	BP	GO:0007176	regulation of epidermal growth factor-activated receptor activity	2/101	27/18670	0.00931316	0.0221474	0.0104137	ADORA1/ADRA2A	2
	BP	GO:0009651	response to salt stress	2/101	27/18670	0.00931316	0.0221474	0.0104137	BAX/TNF	2
	BP	GO:0060259	regulation of feeding behavior	2/101	27/18670	0.00931316	0.0221474	0.0104137	STAT3/MTOR	2
	BP	GO:0072376	protein activation cascade	2/101	27/18670	0.00931316	0.0221474	0.0104137	F2/F7	2
	BP	GO:0072378	blood coagulation, fibrin clot formation	2/101	27/18670	0.00931316	0.0221474	0.0104137	F2/F7	2
	BP	GO:2000144	positive regulation of DNA-templated transcription, initiation	2/101	27/18670	0.00931316	0.0221474	0.0104137	ESR1/JUN	2
	BP	GO:2001039	negative regulation of cellular response to drug	2/101	27/18670	0.00931316	0.0221474	0.0104137	MET/DRD2	2
	BP	GO:0030902	hindbrain development	4/101	152/18670	0.00936703	0.0222611	0.0104671	SLC6A4/MAP2K1/AGTR2/GLI1	4
	BP	GO:0015849	organic acid transport	6/101	333/18670	0.00946319	0.0224751	0.0105677	ADORA1/AGTR2/SYK/DRD2/IL1B/NCOA2	6
	BP	GO:0030336	negative regulation of cell migration	6/101	334/18670	0.0095951	0.0227589	0.0107011	STAT3/FGF2/CYP19A1/ADORA1/AGTR2/DRD2	6
	BP	GO:0051251	positive regulation of lymphocyte activation	6/101	334/18670	0.0095951	0.0227589	0.0107011	IL2/SYK/PIK3CA/TLR9/IL1B/IFNG	6
	BP	GO:0016126	sterol biosynthetic process	3/101	81/18670	0.00966442	0.0229085	0.0107715	FGF1/HMGCR/NPC1L1	3
	BP	GO:0009132	nucleoside diphosphate metabolic process	4/101	154/18670	0.0097948	0.0232026	0.0109098	STAT3/HDAC4/HTR2A/IFNG	4
	BP	GO:0042593	glucose homeostasis	5/101	241/18670	0.00998969	0.0234633	0.0110324	STAT3/HMGCR/PIK3CA/ADRA2A/SLC2A4	5
	BP	GO:0034644	cellular response to UV	3/101	82/18670	0.00999264	0.0234633	0.0110324	PTGS2/PCNA/BAX	3
	BP	GO:0051279	regulation of release of sequestered calcium ion into cytosol	3/101	82/18670	0.00999264	0.0234633	0.0110324	F2/DRD1/BAX	3
	BP	GO:0097581	lamellipodium organization	3/101	82/18670	0.00999264	0.0234633	0.0110324	MTOR/S1PR1/HDAC4	3
	BP	GO:0001516	prostaglandin biosynthetic process	2/101	28/18670	0.00999446	0.0234633	0.0110324	PTGS2/IL1B	2
	BP	GO:0007205	protein kinase C-activating G protein-coupled receptor signaling pathway	2/101	28/18670	0.00999446	0.0234633	0.0110324	IL2/HTR2B	2
	BP	GO:0010818	T cell chemotaxis	2/101	28/18670	0.00999446	0.0234633	0.0110324	PIK3CD/PIK3CG	2
	BP	GO:0042634	regulation of hair cycle	2/101	28/18670	0.00999446	0.0234633	0.0110324	HPSE/TNF	2
	BP	GO:0045577	regulation of B cell differentiation	2/101	28/18670	0.00999446	0.0234633	0.0110324	SYK/TLR9	2
	BP	GO:0046457	prostanoid biosynthetic process	2/101	28/18670	0.00999446	0.0234633	0.0110324	PTGS2/IL1B	2
	BP	GO:0048520	positive regulation of behavior	2/101	28/18670	0.00999446	0.0234633	0.0110324	MTOR/HDAC4	2
	BP	GO:0060512	prostate gland morphogenesis	2/101	28/18670	0.00999446	0.0234633	0.0110324	AR/ESR1	2
	BP	GO:1902745	positive regulation of lamellipodium organization	2/101	28/18670	0.00999446	0.0234633	0.0110324	MTOR/HDAC4	2
	BP	GO:1904994	regulation of leukocyte adhesion to vascular endothelial cell	2/101	28/18670	0.00999446	0.0234633	0.0110324	PTAFR/TNF	2
	BP	GO:0033500	carbohydrate homeostasis	5/101	242/18670	0.0101577	0.0238312	0.0112054	STAT3/HMGCR/PIK3CA/ADRA2A/SLC2A4	5
	BP	GO:0045582	positive regulation of T cell differentiation	3/101	83/18670	0.0103273	0.0242137	0.0113852	IL2/SYK/IFNG	3
	BP	GO:1901990	regulation of mitotic cell cycle phase transition	7/101	444/18670	0.0103973	0.0243623	0.011455	HSP90AA1/PCNA/CDK1/EGFR/AURKA/SIRT2/BAX	7
	BP	GO:0002718	regulation of cytokine production involved in immune response	3/101	84/18670	0.0106684	0.0248428	0.011681	MAPK14/TNF/IL1B	3
	BP	GO:0043154	negative regulation of cysteine-type endopeptidase activity involved in apoptotic process	3/101	84/18670	0.0106684	0.0248428	0.011681	VEGFA/PTGS2/MMP9	3
	BP	GO:0045445	myoblast differentiation	3/101	84/18670	0.0106684	0.0248428	0.011681	HMGCR/MAPK14/TNF	3
	BP	GO:0051492	regulation of stress fiber assembly	3/101	84/18670	0.0106684	0.0248428	0.011681	MET/MTOR/S1PR1	3
	BP	GO:1905897	regulation of response to endoplasmic reticulum stress	3/101	84/18670	0.0106684	0.0248428	0.011681	PTPN1/BCL2L1/BAX	3
	BP	GO:0052126	movement in host environment	4/101	158/18670	0.010688	0.0248428	0.011681	MET/CDK1/EGFR/HTR2A	4
	BP	GO:0000083	regulation of transcription involved in G1/S transition of mitotic cell cycle	2/101	29/18670	0.0106972	0.0248428	0.011681	TYMS/PCNA	2
	BP	GO:0003016	respiratory system process	2/101	29/18670	0.0106972	0.0248428	0.011681	ADORA1/GLRA1	2
	BP	GO:0031063	regulation of histone deacetylation	2/101	29/18670	0.0106972	0.0248428	0.011681	VEGFA/MAPK8	2
	BP	GO:0032232	negative regulation of actin filament bundle assembly	2/101	29/18670	0.0106972	0.0248428	0.011681	MET/S1PR1	2
	BP	GO:0033032	regulation of myeloid cell apoptotic process	2/101	29/18670	0.0106972	0.0248428	0.011681	PIK3CD/PIK3CB	2
	BP	GO:0050974	detection of mechanical stimulus involved in sensory perception	2/101	29/18670	0.0106972	0.0248428	0.011681	BACE1/HTR2A	2
	BP	GO:0055075	potassium ion homeostasis	2/101	29/18670	0.0106972	0.0248428	0.011681	ATP1A1/ATP12A	2
	BP	GO:0070528	protein kinase C signaling	2/101	29/18670	0.0106972	0.0248428	0.011681	VEGFA/HTR2B	2
	BP	GO:0051186	cofactor metabolic process	7/101	449/18670	0.0110096	0.0255507	0.0120138	STAT3/TYMS/HSP90AA1/HMGCR/PTGS2/HDAC6/EGFR	7
	BP	GO:0045682	regulation of epidermis development	3/101	85/18670	0.011016	0.0255507	0.0120138	HPSE/VDR/TNF	3
	BP	GO:0032680	regulation of tumor necrosis factor production	4/101	160/18670	0.0111538	0.0258375	0.0121487	PTAFR/SYK/TLR9/IFNG	4
	BP	GO:0046661	male sex differentiation	4/101	160/18670	0.0111538	0.0258375	0.0121487	AR/ESR1/BCL2L1/BAX	4
	BP	GO:0006919	activation of cysteine-type endopeptidase activity involved in apoptotic process	3/101	86/18670	0.0113701	0.0263076	0.0123698	BAX/TNF/CASP1	3
	BP	GO:0001782	B cell homeostasis	2/101	30/18670	0.0114213	0.0263076	0.0123698	BAX/CASP3	2
	BP	GO:0001844	protein insertion into mitochondrial membrane involved in apoptotic signaling pathway	2/101	30/18670	0.0114213	0.0263076	0.0123698	MAPK8/BAX	2
	BP	GO:0019098	reproductive behavior	2/101	30/18670	0.0114213	0.0263076	0.0123698	HDAC4/DRD1	2
	BP	GO:0021696	cerebellar cortex morphogenesis	2/101	30/18670	0.0114213	0.0263076	0.0123698	MAP2K1/GLI1	2
	BP	GO:0045948	positive regulation of translational initiation	2/101	30/18670	0.0114213	0.0263076	0.0123698	MTOR/TNF	2
	BP	GO:0048147	negative regulation of fibroblast proliferation	2/101	30/18670	0.0114213	0.0263076	0.0123698	AGTR2/BAX	2
	BP	GO:0090200	positive regulation of release of cytochrome c from mitochondria	2/101	30/18670	0.0114213	0.0263076	0.0123698	MMP9/BAX	2
	BP	GO:1903205	regulation of hydrogen peroxide-induced cell death	2/101	30/18670	0.0114213	0.0263076	0.0123698	HDAC6/MET	2
	BP	GO:0001892	embryonic placenta development	3/101	87/18670	0.0117307	0.0269791	0.0126855	MAP2K1/EGFR/MAPK1	3
	BP	GO:0002690	positive regulation of leukocyte chemotaxis	3/101	87/18670	0.0117307	0.0269791	0.0126855	VEGFA/F7/MAPK14	3
	BP	GO:2000146	negative regulation of cell motility	6/101	349/18670	0.0117348	0.0269791	0.0126855	STAT3/FGF2/CYP19A1/ADORA1/AGTR2/DRD2	6
	BP	GO:0032640	tumor necrosis factor production	4/101	163/18670	0.0118766	0.0272708	0.0128226	PTAFR/SYK/TLR9/IFNG	4
	BP	GO:1903555	regulation of tumor necrosis factor superfamily cytokine production	4/101	163/18670	0.0118766	0.0272708	0.0128226	PTAFR/SYK/TLR9/IFNG	4
	BP	GO:0009791	post-embryonic development	3/101	88/18670	0.0120978	0.0276575	0.0130045	VEGFA/MTOR/BAX	3
	BP	GO:0045921	positive regulation of exocytosis	3/101	88/18670	0.0120978	0.0276575	0.0130045	PTAFR/SYK/IFNG	3
	BP	GO:0098659	inorganic cation import across plasma membrane	3/101	88/18670	0.0120978	0.0276575	0.0130045	ATP1A1/ATP12A/IFNG	3
	BP	GO:0099587	inorganic ion import across plasma membrane	3/101	88/18670	0.0120978	0.0276575	0.0130045	ATP1A1/ATP12A/IFNG	3
	BP	GO:1900407	regulation of cellular response to oxidative stress	3/101	88/18670	0.0120978	0.0276575	0.0130045	HDAC6/MET/TNF	3
	BP	GO:1903725	regulation of phospholipid metabolic process	3/101	88/18670	0.0120978	0.0276575	0.0130045	FGF2/HTR2B/HTR2A	3
	BP	GO:1904035	regulation of epithelial cell apoptotic process	3/101	88/18670	0.0120978	0.0276575	0.0130045	MTOR/KDR/TNF	3
	BP	GO:0003401	axis elongation	2/101	31/18670	0.0121663	0.0276932	0.0130212	FGF1/ESR1	2
	BP	GO:0033198	response to ATP	2/101	31/18670	0.0121663	0.0276932	0.0130212	PTGS2/IL1B	2
	BP	GO:0045648	positive regulation of erythrocyte differentiation	2/101	31/18670	0.0121663	0.0276932	0.0130212	STAT3/MAPK14	2
	BP	GO:0050482	arachidonic acid secretion	2/101	31/18670	0.0121663	0.0276932	0.0130212	SYK/DRD2	2
	BP	GO:0060292	long-term synaptic depression	2/101	31/18670	0.0121663	0.0276932	0.0130212	ADORA1/DRD1	2
	BP	GO:0090075	relaxation of muscle	2/101	31/18670	0.0121663	0.0276932	0.0130212	ATP1A1/ADORA1	2
	BP	GO:1903963	arachidonate transport	2/101	31/18670	0.0121663	0.0276932	0.0130212	SYK/DRD2	2
	BP	GO:0032465	regulation of cytokinesis	3/101	89/18670	0.0124715	0.0283528	0.0133314	BCL2L1/AURKA/DRD2	3
	BP	GO:1901019	regulation of calcium ion transmembrane transporter activity	3/101	89/18670	0.0124715	0.0283528	0.0133314	TLR9/ADRA2A/DRD2	3
	BP	GO:0016125	sterol metabolic process	4/101	166/18670	0.0126289	0.0286928	0.0134912	FGF1/CYP19A1/HMGCR/NPC1L1	4
	BP	GO:0090596	sensory organ morphogenesis	5/101	256/18670	0.0127173	0.0288758	0.0135773	STAT3/VEGFA/HDAC1/MAPK1/BAX	5
	BP	GO:0032651	regulation of interleukin-1 beta production	3/101	90/18670	0.0128518	0.0290574	0.0136627	S1PR3/CASP1/IFNG	3
	BP	GO:0071674	mononuclear cell migration	3/101	90/18670	0.0128518	0.0290574	0.0136627	LGALS3/MAPK14/TNF	3
	BP	GO:1903035	negative regulation of response to wounding	3/101	90/18670	0.0128518	0.0290574	0.0136627	FGF2/HMGCR/F2	3
	BP	GO:0051346	negative regulation of hydrolase activity	7/101	463/18670	0.0128637	0.0290574	0.0136627	VEGFA/LGALS3/PTGS2/MMP9/PTPA/TNF/ADCYAP1	7
	BP	GO:0033209	tumor necrosis factor-mediated signaling pathway	4/101	167/18670	0.0128863	0.0290574	0.0136627	SYK/TNF/NFKBIA/CASP1	4
	BP	GO:1901568	fatty acid derivative metabolic process	4/101	167/18670	0.0128863	0.0290574	0.0136627	CYP2C19/PTGS2/SYK/IL1B	4
	BP	GO:0033673	negative regulation of kinase activity	5/101	257/18670	0.0129154	0.0290574	0.0136627	PTPN1/HMGCR/CASP3/IL1B/IFNG	5
	BP	GO:0048863	stem cell differentiation	5/101	257/18670	0.0129154	0.0290574	0.0136627	STAT3/ESR1/MAPK1/HTR2B/BCHE	5
	BP	GO:0001975	response to amphetamine	2/101	32/18670	0.012932	0.0290574	0.0136627	DRD1/DRD2	2
	BP	GO:0007616	long-term memory	2/101	32/18670	0.012932	0.0290574	0.0136627	MTOR/DRD2	2
	BP	GO:0032228	regulation of synaptic transmission, GABAergic	2/101	32/18670	0.012932	0.0290574	0.0136627	ADORA1/DRD2	2
	BP	GO:0035590	purinergic nucleotide receptor signaling pathway	2/101	32/18670	0.012932	0.0290574	0.0136627	PTAFR/ADORA1	2
	BP	GO:0045589	regulation of regulatory T cell differentiation	2/101	32/18670	0.012932	0.0290574	0.0136627	IL2/IFNG	2
	BP	GO:0060674	placenta blood vessel development	2/101	32/18670	0.012932	0.0290574	0.0136627	MAP2K1/MAPK1	2
	BP	GO:1900745	positive regulation of p38MAPK cascade	2/101	32/18670	0.012932	0.0290574	0.0136627	VEGFA/IL1B	2
	BP	GO:1902235	regulation of endoplasmic reticulum stress-induced intrinsic apoptotic signaling pathway	2/101	32/18670	0.012932	0.0290574	0.0136627	PTPN1/BCL2L1	2
	BP	GO:2000778	positive regulation of interleukin-6 secretion	2/101	32/18670	0.012932	0.0290574	0.0136627	TNF/IL1B	2
	BP	GO:0001906	cell killing	4/101	168/18670	0.013147	0.0295043	0.0138728	F2/PRF1/SYK/IFNG	4
	BP	GO:0071706	tumor necrosis factor superfamily cytokine production	4/101	168/18670	0.013147	0.0295043	0.0138728	PTAFR/SYK/TLR9/IFNG	4
	BP	GO:0060333	interferon-gamma-mediated signaling pathway	3/101	91/18670	0.0132386	0.0296918	0.013961	PTAFR/NR1H3/IFNG	3
	BP	GO:0003007	heart morphogenesis	5/101	259/18670	0.0133178	0.029851	0.0140358	VEGFA/MTOR/S1PR1/JUN/HTR2B	5
	BP	GO:0045619	regulation of lymphocyte differentiation	4/101	169/18670	0.0134111	0.0300418	0.0141255	IL2/SYK/TLR9/IFNG	4
	BP	GO:2000117	negative regulation of cysteine-type endopeptidase activity	3/101	92/18670	0.0136321	0.0304141	0.0143006	VEGFA/PTGS2/MMP9	3
	BP	GO:0007269	neurotransmitter secretion	4/101	170/18670	0.0136785	0.0304141	0.0143006	BACE1/DRD1/DRD2/HTR2A	4
	BP	GO:0043433	negative regulation of DNA-binding transcription factor activity	4/101	170/18670	0.0136785	0.0304141	0.0143006	ESR1/HDAC4/TLR9/NFKBIA	4
	BP	GO:0099643	signal release from synapse	4/101	170/18670	0.0136785	0.0304141	0.0143006	BACE1/DRD1/DRD2/HTR2A	4
	BP	GO:0002888	positive regulation of myeloid leukocyte mediated immunity	2/101	33/18670	0.0137183	0.0304141	0.0143006	PTAFR/SYK	2
	BP	GO:0006471	protein ADP-ribosylation	2/101	33/18670	0.0137183	0.0304141	0.0143006	SIRT2/IFNG	2
	BP	GO:0010591	regulation of lamellipodium assembly	2/101	33/18670	0.0137183	0.0304141	0.0143006	MTOR/HDAC4	2
	BP	GO:0014072	response to isoquinoline alkaloid	2/101	33/18670	0.0137183	0.0304141	0.0143006	MTOR/DRD2	2
	BP	GO:0016242	negative regulation of macroautophagy	2/101	33/18670	0.0137183	0.0304141	0.0143006	MTOR/PIK3CA	2
	BP	GO:0019934	cGMP-mediated signaling	2/101	33/18670	0.0137183	0.0304141	0.0143006	PDE10A/HTR2B	2
	BP	GO:0033028	myeloid cell apoptotic process	2/101	33/18670	0.0137183	0.0304141	0.0143006	PIK3CD/PIK3CB	2
	BP	GO:0036314	response to sterol	2/101	33/18670	0.0137183	0.0304141	0.0143006	RORC/F7	2
	BP	GO:0042755	eating behavior	2/101	33/18670	0.0137183	0.0304141	0.0143006	STAT3/MTOR	2
	BP	GO:0043278	response to morphine	2/101	33/18670	0.0137183	0.0304141	0.0143006	MTOR/DRD2	2
	BP	GO:0048011	neurotrophin TRK receptor signaling pathway	2/101	33/18670	0.0137183	0.0304141	0.0143006	AGTR2/CASP3	2
	BP	GO:1902692	regulation of neuroblast proliferation	2/101	33/18670	0.0137183	0.0304141	0.0143006	VEGFA/DRD2	2
	BP	GO:2001025	positive regulation of response to drug	2/101	33/18670	0.0137183	0.0304141	0.0143006	HDAC6/DRD2	2
	BP	GO:0007281	germ cell development	5/101	262/18670	0.0139371	0.0308806	0.01452	BCL2L1/MTOR/AURKA/SIRT2/BAX	5
	BP	GO:0046634	regulation of alpha-beta T cell activation	3/101	93/18670	0.0140322	0.0310537	0.0146014	IL2/SYK/IFNG	3
	BP	GO:0062207	regulation of pattern recognition receptor signaling pathway	3/101	93/18670	0.0140322	0.0310537	0.0146014	ESR1/NR1H3/TLR9	3
	BP	GO:0045621	positive regulation of lymphocyte differentiation	3/101	94/18670	0.0144389	0.0317794	0.0149426	IL2/SYK/IFNG	3
	BP	GO:0000737	DNA catabolic process, endonucleolytic	2/101	34/18670	0.0145248	0.0317794	0.0149426	BAX/CASP3	2
	BP	GO:0003382	epithelial cell morphogenesis	2/101	34/18670	0.0145248	0.0317794	0.0149426	AR/MET	2
	BP	GO:0007435	salivary gland morphogenesis	2/101	34/18670	0.0145248	0.0317794	0.0149426	EGFR/TNF	2
	BP	GO:0010092	specification of animal organ identity	2/101	34/18670	0.0145248	0.0317794	0.0149426	FGF1/AR	2
	BP	GO:0031128	developmental induction	2/101	34/18670	0.0145248	0.0317794	0.0149426	FGF1/AR	2
	BP	GO:0032660	regulation of interleukin-17 production	2/101	34/18670	0.0145248	0.0317794	0.0149426	IL2/IFNG	2
	BP	GO:0036474	cell death in response to hydrogen peroxide	2/101	34/18670	0.0145248	0.0317794	0.0149426	HDAC6/MET	2
	BP	GO:0042533	tumor necrosis factor biosynthetic process	2/101	34/18670	0.0145248	0.0317794	0.0149426	SYK/IFNG	2
	BP	GO:0042534	regulation of tumor necrosis factor biosynthetic process	2/101	34/18670	0.0145248	0.0317794	0.0149426	SYK/IFNG	2
	BP	GO:0043276	anoikis	2/101	34/18670	0.0145248	0.0317794	0.0149426	MTOR/PIK3CA	2
	BP	GO:0043368	positive T cell selection	2/101	34/18670	0.0145248	0.0317794	0.0149426	STAT3/MTOR	2
	BP	GO:0045066	regulatory T cell differentiation	2/101	34/18670	0.0145248	0.0317794	0.0149426	IL2/IFNG	2
	BP	GO:0062208	positive regulation of pattern recognition receptor signaling pathway	2/101	34/18670	0.0145248	0.0317794	0.0149426	NR1H3/TLR9	2
	BP	GO:0070050	neuron cellular homeostasis	2/101	34/18670	0.0145248	0.0317794	0.0149426	SLC6A2/ADORA1	2
	BP	GO:0070884	regulation of calcineurin-NFAT signaling cascade	2/101	34/18670	0.0145248	0.0317794	0.0149426	MTOR/TNF	2
	BP	GO:0097009	energy homeostasis	2/101	34/18670	0.0145248	0.0317794	0.0149426	STAT3/PIK3CA	2
	BP	GO:0098664	G protein-coupled serotonin receptor signaling pathway	2/101	34/18670	0.0145248	0.0317794	0.0149426	HTR2B/HTR2A	2
	BP	GO:0106056	regulation of calcineurin-mediated signaling	2/101	34/18670	0.0145248	0.0317794	0.0149426	MTOR/TNF	2
	BP	GO:0002832	negative regulation of response to biotic stimulus	3/101	95/18670	0.0148523	0.032438	0.0152522	NR1H3/SIRT2/DRD2	3
	BP	GO:0042102	positive regulation of T cell proliferation	3/101	95/18670	0.0148523	0.032438	0.0152522	IL2/SYK/IL1B	3
	BP	GO:0110020	regulation of actomyosin structure organization	3/101	95/18670	0.0148523	0.032438	0.0152522	MET/MTOR/S1PR1	3
	BP	GO:0002695	negative regulation of leukocyte activation	4/101	175/18670	0.0150666	0.0328864	0.0154631	IL2/LGALS3/NR1H3/CASP3	4
	BP	GO:0090277	positive regulation of peptide hormone secretion	3/101	96/18670	0.0152723	0.0333157	0.0156649	EGFR/DRD2/ADCYAP1	3
	BP	GO:0030262	apoptotic nuclear changes	2/101	35/18670	0.0153513	0.0333886	0.0156992	BAX/CASP3	2
	BP	GO:0034142	toll-like receptor 4 signaling pathway	2/101	35/18670	0.0153513	0.0333886	0.0156992	NR1H3/NFKBIA	2
	BP	GO:0071312	cellular response to alkaloid	2/101	35/18670	0.0153513	0.0333886	0.0156992	BCL2L1/CASP3	2
	BP	GO:1901030	positive regulation of mitochondrial outer membrane permeabilization involved in apoptotic signaling pathway	2/101	35/18670	0.0153513	0.0333886	0.0156992	MAPK8/BAX	2
	BP	GO:2001024	negative regulation of response to drug	2/101	35/18670	0.0153513	0.0333886	0.0156992	MET/DRD2	2
	BP	GO:0032231	regulation of actin filament bundle assembly	3/101	97/18670	0.015699	0.0340641	0.0160168	MET/MTOR/S1PR1	3
	BP	GO:0051591	response to cAMP	3/101	97/18670	0.015699	0.0340641	0.0160168	PTAFR/PIK3CG/JUN	3
	BP	GO:0060996	dendritic spine development	3/101	97/18670	0.015699	0.0340641	0.0160168	IL2/HDAC6/MTOR	3
	BP	GO:1902882	regulation of response to oxidative stress	3/101	97/18670	0.015699	0.0340641	0.0160168	HDAC6/MET/TNF	3
	BP	GO:0001701	in utero embryonic development	6/101	373/18670	0.0158283	0.0343244	0.0161392	VEGFA/AR/BCL2L1/MAP2K1/EGFR/MAPK1	6
	BP	GO:0030038	contractile actin filament bundle assembly	3/101	98/18670	0.0161324	0.0348368	0.0163801	MET/MTOR/S1PR1	3
	BP	GO:0031341	regulation of cell killing	3/101	98/18670	0.0161324	0.0348368	0.0163801	PRF1/SYK/IFNG	3
	BP	GO:0043149	stress fiber assembly	3/101	98/18670	0.0161324	0.0348368	0.0163801	MET/MTOR/S1PR1	3
	BP	GO:0045807	positive regulation of endocytosis	3/101	98/18670	0.0161324	0.0348368	0.0163801	VEGFA/SYK/DRD2	3
	BP	GO:0050848	regulation of calcium-mediated signaling	3/101	98/18670	0.0161324	0.0348368	0.0163801	MTOR/SYK/TNF	3
	BP	GO:0010453	regulation of cell fate commitment	2/101	36/18670	0.0161976	0.0348368	0.0163801	FGF2/AR	2
	BP	GO:0032733	positive regulation of interleukin-10 production	2/101	36/18670	0.0161976	0.0348368	0.0163801	SYK/TLR9	2
	BP	GO:0034390	smooth muscle cell apoptotic process	2/101	36/18670	0.0161976	0.0348368	0.0163801	IFNG/MAP2K4	2
	BP	GO:0034391	regulation of smooth muscle cell apoptotic process	2/101	36/18670	0.0161976	0.0348368	0.0163801	IFNG/MAP2K4	2
	BP	GO:0042554	superoxide anion generation	2/101	36/18670	0.0161976	0.0348368	0.0163801	EGFR/SYK	2
	BP	GO:0046627	negative regulation of insulin receptor signaling pathway	2/101	36/18670	0.0161976	0.0348368	0.0163801	PTPN1/IL1B	2
	BP	GO:0051973	positive regulation of telomerase activity	2/101	36/18670	0.0161976	0.0348368	0.0163801	HSP90AA1/MAPK1	2
	BP	GO:0071392	cellular response to estradiol stimulus	2/101	36/18670	0.0161976	0.0348368	0.0163801	ESR1/EGFR	2
	BP	GO:0090218	positive regulation of lipid kinase activity	2/101	36/18670	0.0161976	0.0348368	0.0163801	FGF2/F2	2
	BP	GO:0061448	connective tissue development	5/101	273/18670	0.0163739	0.0351952	0.0165487	FGF2/RORC/TYMS/PIK3CA/MAPK14	5
	BP	GO:0010565	regulation of cellular ketone metabolic process	4/101	180/18670	0.0165408	0.0354915	0.016688	NR1H3/PTGS2/MTOR/IL1B	4
	BP	GO:0022408	negative regulation of cell-cell adhesion	4/101	180/18670	0.0165408	0.0354915	0.016688	IL2/VEGFA/LGALS3/CASP3	4
	BP	GO:0071346	cellular response to interferon-gamma	4/101	180/18670	0.0165408	0.0354915	0.016688	PTAFR/NR1H3/CASP1/IFNG	4
	BP	GO:0030301	cholesterol transport	3/101	99/18670	0.0165725	0.0354974	0.0166907	NR1H3/NPC1L1/NFKBIA	3
	BP	GO:0072527	pyrimidine-containing compound metabolic process	3/101	99/18670	0.0165725	0.0354974	0.0166907	TYMS/MTOR/MAPK1	3
	BP	GO:1901570	fatty acid derivative biosynthetic process	3/101	99/18670	0.0165725	0.0354974	0.0166907	PTGS2/SYK/IL1B	3
	BP	GO:0002824	positive regulation of adaptive immune response based on somatic recombination of immune receptors built from immunoglobulin superfamily domains	3/101	100/18670	0.0170193	0.0361897	0.0170163	IL2/TNF/IL1B	3
	BP	GO:0060079	excitatory postsynaptic potential	3/101	100/18670	0.0170193	0.0361897	0.0170163	ADORA1/GLRA1/DRD2	3
	BP	GO:0001662	behavioral fear response	2/101	37/18670	0.0170635	0.0361897	0.0170163	DRD1/ADCYAP1	2
	BP	GO:0002714	positive regulation of B cell mediated immunity	2/101	37/18670	0.0170635	0.0361897	0.0170163	IL2/TNF	2
	BP	GO:0002891	positive regulation of immunoglobulin mediated immune response	2/101	37/18670	0.0170635	0.0361897	0.0170163	IL2/TNF	2
	BP	GO:0003156	regulation of animal organ formation	2/101	37/18670	0.0170635	0.0361897	0.0170163	FGF1/AR	2
	BP	GO:0006921	cellular component disassembly involved in execution phase of apoptosis	2/101	37/18670	0.0170635	0.0361897	0.0170163	BAX/CASP3	2
	BP	GO:0007431	salivary gland development	2/101	37/18670	0.0170635	0.0361897	0.0170163	EGFR/TNF	2
	BP	GO:0014037	Schwann cell differentiation	2/101	37/18670	0.0170635	0.0361897	0.0170163	CDK1/SIRT2	2
	BP	GO:0021587	cerebellum morphogenesis	2/101	37/18670	0.0170635	0.0361897	0.0170163	MAP2K1/GLI1	2
	BP	GO:0030212	hyaluronan metabolic process	2/101	37/18670	0.0170635	0.0361897	0.0170163	FGF2/IL1B	2
	BP	GO:0032941	secretion by tissue	2/101	37/18670	0.0170635	0.0361897	0.0170163	NR1H3/ADORA1	2
	BP	GO:0033280	response to vitamin D	2/101	37/18670	0.0170635	0.0361897	0.0170163	PTGS2/VDR	2
	BP	GO:0045730	respiratory burst	2/101	37/18670	0.0170635	0.0361897	0.0170163	PIK3CD/PIK3CG	2
	BP	GO:0046006	regulation of activated T cell proliferation	2/101	37/18670	0.0170635	0.0361897	0.0170163	IL2/CASP3	2
	BP	GO:0051193	regulation of cofactor metabolic process	2/101	37/18670	0.0170635	0.0361897	0.0170163	STAT3/HDAC6	2
	BP	GO:2000142	regulation of DNA-templated transcription, initiation	2/101	37/18670	0.0170635	0.0361897	0.0170163	ESR1/JUN	2
	BP	GO:0040013	negative regulation of locomotion	6/101	381/18670	0.0173889	0.0368584	0.0173307	STAT3/FGF2/CYP19A1/ADORA1/AGTR2/DRD2	6
	BP	GO:0021953	central nervous system neuron differentiation	4/101	183/18670	0.0174672	0.0369722	0.0173842	HSP90AA1/CSF1R/DRD1/DRD2	4
	BP	GO:0031532	actin cytoskeleton reorganization	3/101	101/18670	0.0174728	0.0369722	0.0173842	PTPN1/S1PR1/CSF1R	3
	BP	GO:0048525	negative regulation of viral process	3/101	101/18670	0.0174728	0.0369722	0.0173842	HDAC1/JUN/TNF	3
	BP	GO:0050864	regulation of B cell activation	4/101	184/18670	0.0177831	0.0376071	0.0176827	IL2/SYK/TLR9/CASP3	4
	BP	GO:0006631	fatty acid metabolic process	6/101	383/18670	0.017795	0.0376105	0.0176843	CYP2C19/NR1H3/PTGS2/MTOR/MAPK14/IL1B	6
	BP	GO:0002367	cytokine production involved in immune response	3/101	102/18670	0.0179331	0.0376533	0.0177045	MAPK14/TNF/IL1B	3
	BP	GO:0010522	regulation of calcium ion transport into cytosol	3/101	102/18670	0.0179331	0.0376533	0.0177045	F2/DRD1/BAX	3
	BP	GO:0021549	cerebellum development	3/101	102/18670	0.0179331	0.0376533	0.0177045	MAP2K1/AGTR2/GLI1	3
	BP	GO:0002209	behavioral defense response	2/101	38/18670	0.0179487	0.0376533	0.0177045	DRD1/ADCYAP1	2
	BP	GO:0007190	activation of adenylate cyclase activity	2/101	38/18670	0.0179487	0.0376533	0.0177045	DRD1/ADCYAP1	2
	BP	GO:0010831	positive regulation of myotube differentiation	2/101	38/18670	0.0179487	0.0376533	0.0177045	MTOR/MAPK14	2
	BP	GO:0032094	response to food	2/101	38/18670	0.0179487	0.0376533	0.0177045	HSD11B2/MTOR	2
	BP	GO:0032620	interleukin-17 production	2/101	38/18670	0.0179487	0.0376533	0.0177045	IL2/IFNG	2
	BP	GO:0045022	early endosome to late endosome transport	2/101	38/18670	0.0179487	0.0376533	0.0177045	MAP2K1/MAPK1	2
	BP	GO:0051590	positive regulation of neurotransmitter transport	2/101	38/18670	0.0179487	0.0376533	0.0177045	SLC6A4/DRD2	2
	BP	GO:1900077	negative regulation of cellular response to insulin stimulus	2/101	38/18670	0.0179487	0.0376533	0.0177045	PTPN1/IL1B	2
	BP	GO:1902742	apoptotic process involved in development	2/101	38/18670	0.0179487	0.0376533	0.0177045	VDR/BAX	2
	BP	GO:1905898	positive regulation of response to endoplasmic reticulum stress	2/101	38/18670	0.0179487	0.0376533	0.0177045	PTPN1/BAX	2
	BP	GO:0051271	negative regulation of cellular component movement	6/101	384/18670	0.0180005	0.0377403	0.0177454	STAT3/FGF2/CYP19A1/ADORA1/AGTR2/DRD2	6
	BP	GO:0045216	cell-cell junction organization	4/101	185/18670	0.0181026	0.0379326	0.0178358	VEGFA/CSF1R/PRKCA/TNF	4
	BP	GO:0032652	regulation of interleukin-1 production	3/101	103/18670	0.0184	0.0385339	0.0181185	S1PR3/CASP1/IFNG	3
	BP	GO:0032970	regulation of actin filament-based process	6/101	388/18670	0.0188389	0.0392346	0.018448	ATP1A1/MET/MTOR/ADORA1/S1PR1/CSF1R	6
	BP	GO:0007210	serotonin receptor signaling pathway	2/101	39/18670	0.018853	0.0392346	0.018448	HTR2B/HTR2A	2
	BP	GO:0010874	regulation of cholesterol efflux	2/101	39/18670	0.018853	0.0392346	0.018448	NR1H3/NFKBIA	2
	BP	GO:0033146	regulation of intracellular estrogen receptor signaling pathway	2/101	39/18670	0.018853	0.0392346	0.018448	AR/ESR1	2
	BP	GO:0038179	neurotrophin signaling pathway	2/101	39/18670	0.018853	0.0392346	0.018448	AGTR2/CASP3	2
	BP	GO:0048713	regulation of oligodendrocyte differentiation	2/101	39/18670	0.018853	0.0392346	0.018448	HDAC1/MTOR	2
	BP	GO:0055090	acylglycerol homeostasis	2/101	39/18670	0.018853	0.0392346	0.018448	NR1H3/ADORA1	2
	BP	GO:0070328	triglyceride homeostasis	2/101	39/18670	0.018853	0.0392346	0.018448	NR1H3/ADORA1	2
	BP	GO:1905521	regulation of macrophage migration	2/101	39/18670	0.018853	0.0392346	0.018448	CYP19A1/MAPK14	2
	BP	GO:2000648	positive regulation of stem cell proliferation	2/101	39/18670	0.018853	0.0392346	0.018448	VEGFA/DRD2	2
	BP	GO:0007218	neuropeptide signaling pathway	3/101	104/18670	0.0188737	0.0392346	0.018448	MCHR1/GLRA1/ADCYAP1	3
	BP	GO:0008630	intrinsic apoptotic signaling pathway in response to DNA damage	3/101	104/18670	0.0188737	0.0392346	0.018448	BCL2L1/BAX/TNF	3
	BP	GO:0010923	negative regulation of phosphatase activity	3/101	104/18670	0.0188737	0.0392346	0.018448	LGALS3/PTPA/TNF	3
	BP	GO:0031647	regulation of protein stability	5/101	284/18670	0.0190798	0.0396407	0.0186389	HSP90AA1/HDAC6/AURKA/MAPK1/CASP3	5
	BP	GO:0051348	negative regulation of transferase activity	5/101	285/18670	0.0193396	0.0400969	0.0188534	PTPN1/HMGCR/CASP3/IL1B/IFNG	5
	BP	GO:0051604	protein maturation	5/101	285/18670	0.0193396	0.0400969	0.0188534	PSEN2/F7/METAP2/CASP3/CASP1	5
	BP	GO:0002708	positive regulation of lymphocyte mediated immunity	3/101	105/18670	0.0193541	0.0400969	0.0188534	IL2/TNF/IL1B	3
	BP	GO:0002821	positive regulation of adaptive immune response	3/101	105/18670	0.0193541	0.0400969	0.0188534	IL2/TNF/IL1B	3
	BP	GO:0008593	regulation of Notch signaling pathway	3/101	105/18670	0.0193541	0.0400969	0.0188534	STAT3/EGFR/NFKBIA	3
	BP	GO:0002440	production of molecular mediator of immune response	5/101	286/18670	0.0196016	0.0405867	0.0190837	IL2/MAPK14/TLR9/TNF/IL1B	5
	BP	GO:0014046	dopamine secretion	2/101	40/18670	0.0197762	0.04081	0.0191887	DRD2/HTR2A	2
	BP	GO:0014059	regulation of dopamine secretion	2/101	40/18670	0.0197762	0.04081	0.0191887	DRD2/HTR2A	2
	BP	GO:0019835	cytolysis	2/101	40/18670	0.0197762	0.04081	0.0191887	F2/PRF1	2
	BP	GO:0042596	fear response	2/101	40/18670	0.0197762	0.04081	0.0191887	DRD1/ADCYAP1	2
	BP	GO:0090184	positive regulation of kidney development	2/101	40/18670	0.0197762	0.04081	0.0191887	VEGFA/AGTR2	2
	BP	GO:0090207	regulation of triglyceride metabolic process	2/101	40/18670	0.0197762	0.04081	0.0191887	NR1H3/PIK3CG	2
	BP	GO:1901989	positive regulation of cell cycle phase transition	3/101	106/18670	0.0198413	0.0409213	0.019241	CDK1/EGFR/GLI1	3
	BP	GO:0043502	regulation of muscle adaptation	3/101	107/18670	0.0203352	0.0419164	0.0197089	MTOR/HDAC4/PRKCA	3
	BP	GO:0006308	DNA catabolic process	2/101	41/18670	0.020718	0.042538	0.0200012	BAX/CASP3	2
	BP	GO:0021575	hindbrain morphogenesis	2/101	41/18670	0.020718	0.042538	0.0200012	MAP2K1/GLI1	2
	BP	GO:0030890	positive regulation of B cell proliferation	2/101	41/18670	0.020718	0.042538	0.0200012	IL2/TLR9	2
	BP	GO:0043267	negative regulation of potassium ion transport	2/101	41/18670	0.020718	0.042538	0.0200012	HTR2A/ADCYAP1	2
	BP	GO:0050798	activated T cell proliferation	2/101	41/18670	0.020718	0.042538	0.0200012	IL2/CASP3	2
	BP	GO:0090279	regulation of calcium ion import	2/101	41/18670	0.020718	0.042538	0.0200012	PSEN2/LGALS3	2
	BP	GO:0098927	vesicle-mediated transport between endosomal compartments	2/101	41/18670	0.020718	0.042538	0.0200012	MAP2K1/MAPK1	2
	BP	GO:0099565	chemical synaptic transmission, postsynaptic	3/101	108/18670	0.0208359	0.0427322	0.0200925	ADORA1/GLRA1/DRD2	3
	BP	GO:2000278	regulation of DNA biosynthetic process	3/101	108/18670	0.0208359	0.0427322	0.0200925	FGF2/HSP90AA1/MAPK1	3
	BP	GO:0009150	purine ribonucleotide metabolic process	6/101	399/18670	0.0212817	0.0436221	0.0205109	STAT3/HMGCR/PDE10A/HDAC4/HTR2A/IFNG	6
	BP	GO:0002639	positive regulation of immunoglobulin production	2/101	42/18670	0.0216782	0.0442864	0.0208233	IL2/TLR9	2
	BP	GO:0010613	positive regulation of cardiac muscle hypertrophy	2/101	42/18670	0.0216782	0.0442864	0.0208233	MTOR/PRKCA	2
	BP	GO:0010677	negative regulation of cellular carbohydrate metabolic process	2/101	42/18670	0.0216782	0.0442864	0.0208233	STAT3/HDAC4	2
	BP	GO:0031641	regulation of myelination	2/101	42/18670	0.0216782	0.0442864	0.0208233	MTOR/SIRT2	2
	BP	GO:0032958	inositol phosphate biosynthetic process	2/101	42/18670	0.0216782	0.0442864	0.0208233	PTAFR/FGF2	2
	BP	GO:0046688	response to copper ion	2/101	42/18670	0.0216782	0.0442864	0.0208233	BACE1/CDK1	2
	BP	GO:0033559	unsaturated fatty acid metabolic process	3/101	110/18670	0.0218575	0.0446277	0.0209838	CYP2C19/PTGS2/IL1B	3
	BP	GO:0002221	pattern recognition receptor signaling pathway	4/101	197/18670	0.0222165	0.0453103	0.0213047	ESR1/NR1H3/TLR9/NFKBIA	4
	BP	GO:0009749	response to glucose	4/101	197/18670	0.0222165	0.0453103	0.0213047	HMGCR/PIK3CA/ADRA2A/CASP3	4
	BP	GO:0022037	metencephalon development	3/101	111/18670	0.0223784	0.0455392	0.0214124	MAP2K1/AGTR2/GLI1	3
	BP	GO:0035305	negative regulation of dephosphorylation	3/101	111/18670	0.0223784	0.0455392	0.0214124	LGALS3/PTPA/TNF	3
	BP	GO:0072676	lymphocyte migration	3/101	111/18670	0.0223784	0.0455392	0.0214124	S1PR1/PIK3CD/PIK3CG	3
	BP	GO:0098661	inorganic anion transmembrane transport	3/101	111/18670	0.0223784	0.0455392	0.0214124	PTAFR/MTOR/GLRA1	3
	BP	GO:0016052	carbohydrate catabolic process	4/101	198/18670	0.022583	0.0457752	0.0215233	STAT3/HDAC4/HTR2A/IFNG	4
	BP	GO:0006692	prostanoid metabolic process	2/101	43/18670	0.0226566	0.0457752	0.0215233	PTGS2/IL1B	2
	BP	GO:0006693	prostaglandin metabolic process	2/101	43/18670	0.0226566	0.0457752	0.0215233	PTGS2/IL1B	2
	BP	GO:0014742	positive regulation of muscle hypertrophy	2/101	43/18670	0.0226566	0.0457752	0.0215233	MTOR/PRKCA	2
	BP	GO:0031279	regulation of cyclase activity	2/101	43/18670	0.0226566	0.0457752	0.0215233	MAPK8/MAPK14	2
	BP	GO:0032459	regulation of protein oligomerization	2/101	43/18670	0.0226566	0.0457752	0.0215233	HDAC6/BAX	2
	BP	GO:0033173	calcineurin-NFAT signaling cascade	2/101	43/18670	0.0226566	0.0457752	0.0215233	MTOR/TNF	2
	BP	GO:0042088	T-helper 1 type immune response	2/101	43/18670	0.0226566	0.0457752	0.0215233	MTOR/IL1B	2
	BP	GO:0045687	positive regulation of glial cell differentiation	2/101	43/18670	0.0226566	0.0457752	0.0215233	HDAC1/MTOR	2
	BP	GO:0045746	negative regulation of Notch signaling pathway	2/101	43/18670	0.0226566	0.0457752	0.0215233	EGFR/NFKBIA	2
	BP	GO:0050850	positive regulation of calcium-mediated signaling	2/101	43/18670	0.0226566	0.0457752	0.0215233	SYK/TNF	2
	BP	GO:0060612	adipose tissue development	2/101	43/18670	0.0226566	0.0457752	0.0215233	RORC/PIK3CA	2
	BP	GO:0086004	regulation of cardiac muscle cell contraction	2/101	43/18670	0.0226566	0.0457752	0.0215233	ATP1A1/ADORA1	2
	BP	GO:0010906	regulation of glucose metabolic process	3/101	112/18670	0.0229061	0.0461774	0.0217124	RORC/MTOR/NCOA2	3
	BP	GO:0014902	myotube differentiation	3/101	112/18670	0.0229061	0.0461774	0.0217124	MTOR/HDAC4/MAPK14	3
	BP	GO:0015918	sterol transport	3/101	112/18670	0.0229061	0.0461774	0.0217124	NR1H3/NPC1L1/NFKBIA	3
	BP	GO:0050868	negative regulation of T cell activation	3/101	112/18670	0.0229061	0.0461774	0.0217124	IL2/LGALS3/CASP3	3
	BP	GO:0034341	response to interferon-gamma	4/101	199/18670	0.0229532	0.0462215	0.0217332	PTAFR/NR1H3/CASP1/IFNG	4
	BP	GO:0035966	response to topologically incorrect protein	4/101	199/18670	0.0229532	0.0462215	0.0217332	HSP90AA1/PTPN1/HDAC6/BAX	4
	BP	GO:0050808	synapse organization	6/101	408/18670	0.023434	0.0471639	0.0221763	ACHE/HDAC6/MAPK14/DRD1/DRD2/TNF	6
	BP	GO:0038084	vascular endothelial growth factor signaling pathway	2/101	44/18670	0.023653	0.0474484	0.0223101	VEGFA/KDR	2
	BP	GO:0050982	detection of mechanical stimulus	2/101	44/18670	0.023653	0.0474484	0.0223101	BACE1/HTR2A	2
	BP	GO:0060999	positive regulation of dendritic spine development	2/101	44/18670	0.023653	0.0474484	0.0223101	IL2/MTOR	2
	BP	GO:0061756	leukocyte adhesion to vascular endothelial cell	2/101	44/18670	0.023653	0.0474484	0.0223101	PTAFR/TNF	2
	BP	GO:1901028	regulation of mitochondrial outer membrane permeabilization involved in apoptotic signaling pathway	2/101	44/18670	0.023653	0.0474484	0.0223101	MAPK8/BAX	2
	BP	GO:1903573	negative regulation of response to endoplasmic reticulum stress	2/101	44/18670	0.023653	0.0474484	0.0223101	PTPN1/BCL2L1	2
	BP	GO:0008543	fibroblast growth factor receptor signaling pathway	3/101	114/18670	0.0239817	0.0480815	0.0226077	FGF1/FGF2/MAPK1	3
	BP	GO:0001974	blood vessel remodeling	2/101	45/18670	0.0246672	0.049294	0.0231779	AGTR2/BAX	2
	BP	GO:0048255	mRNA stabilization	2/101	45/18670	0.0246672	0.049294	0.0231779	MTOR/MAPK14	2
	BP	GO:0048538	thymus development	2/101	45/18670	0.0246672	0.049294	0.0231779	MAP2K1/MAPK1	2
	BP	GO:0051932	synaptic transmission, GABAergic	2/101	45/18670	0.0246672	0.049294	0.0231779	ADORA1/DRD2	2
	BP	GO:1900271	regulation of long-term synaptic potentiation	2/101	45/18670	0.0246672	0.049294	0.0231779	ADORA1/DRD2	2
	BP	GO:1902743	regulation of lamellipodium organization	2/101	45/18670	0.0246672	0.049294	0.0231779	MTOR/HDAC4	2
	BP	GO:0035637	multicellular organismal signaling	4/101	204/18670	0.0248597	0.0496517	0.0233461	ATP1A1/S1PR1/GLRA1/DRD1	4
	BP	GO:0009259	ribonucleotide metabolic process	6/101	414/18670	0.0249478	0.0498005	0.023416	STAT3/HMGCR/PDE10A/HDAC4/HTR2A/IFNG	6
	BP	GO:0045088	regulation of innate immune response	5/101	305/18670	0.0250312	0.0499398	0.0234815	PTPN1/NR1H3/SYK/DRD2/IFNG	5
	BP	GO:0015893	drug transport	4/101	205/18670	0.0252522	0.0503533	0.023676	SLC6A2/DRD1/DRD2/HTR2A	4
	BP	GO:0051153	regulation of striated muscle cell differentiation	3/101	117/18670	0.0256459	0.0508568	0.0239127	MTOR/HDAC4/MAPK14	3
	BP	GO:0001754	eye photoreceptor cell differentiation	2/101	46/18670	0.0256988	0.0508568	0.0239127	STAT3/VEGFA	2
	BP	GO:0002437	inflammatory response to antigenic stimulus	2/101	46/18670	0.0256988	0.0508568	0.0239127	TNF/ADCYAP1	2
	BP	GO:0022602	ovulation cycle process	2/101	46/18670	0.0256988	0.0508568	0.0239127	ESR1/CASP3	2
	BP	GO:0032369	negative regulation of lipid transport	2/101	46/18670	0.0256988	0.0508568	0.0239127	NR1H3/AGTR2	2
	BP	GO:0033628	regulation of cell adhesion mediated by integrin	2/101	46/18670	0.0256988	0.0508568	0.0239127	SYK/PIK3CG	2
	BP	GO:0043300	regulation of leukocyte degranulation	2/101	46/18670	0.0256988	0.0508568	0.0239127	PTAFR/SYK	2
	BP	GO:0043330	response to exogenous dsRNA	2/101	46/18670	0.0256988	0.0508568	0.0239127	MAPK1/NFKBIA	2
	BP	GO:0048599	oocyte development	2/101	46/18670	0.0256988	0.0508568	0.0239127	AURKA/SIRT2	2
	BP	GO:0060711	labyrinthine layer development	2/101	46/18670	0.0256988	0.0508568	0.0239127	MAP2K1/MAPK1	2
	BP	GO:0097720	calcineurin-mediated signaling	2/101	46/18670	0.0256988	0.0508568	0.0239127	MTOR/TNF	2
	BP	GO:1900015	regulation of cytokine production involved in inflammatory response	2/101	46/18670	0.0256988	0.0508568	0.0239127	F2/MAPK14	2
	BP	GO:1903587	regulation of blood vessel endothelial cell proliferation involved in sprouting angiogenesis	2/101	46/18670	0.0256988	0.0508568	0.0239127	VEGFA/AGTR1	2
	BP	GO:1904036	negative regulation of epithelial cell apoptotic process	2/101	46/18670	0.0256988	0.0508568	0.0239127	MTOR/KDR	2
	BP	GO:0070555	response to interleukin-1	4/101	207/18670	0.0260483	0.0515206	0.0242248	HDAC4/PRKCA/NFKBIA/IL1B	4
	BP	GO:0050792	regulation of viral process	4/101	208/18670	0.026452	0.0522909	0.024587	HDAC1/CSF1R/JUN/TNF	4
	BP	GO:0010799	regulation of peptidyl-threonine phosphorylation	2/101	47/18670	0.0267478	0.0526204	0.0247419	SIRT2/MAPK1	2
	BP	GO:0031952	regulation of protein autophosphorylation	2/101	47/18670	0.0267478	0.0526204	0.0247419	VEGFA/JUN	2
	BP	GO:0043370	regulation of CD4-positive, alpha-beta T cell differentiation	2/101	47/18670	0.0267478	0.0526204	0.0247419	IL2/IFNG	2
	BP	GO:0045646	regulation of erythrocyte differentiation	2/101	47/18670	0.0267478	0.0526204	0.0247419	STAT3/MAPK14	2
	BP	GO:0046638	positive regulation of alpha-beta T cell differentiation	2/101	47/18670	0.0267478	0.0526204	0.0247419	SYK/IFNG	2
	BP	GO:0070231	T cell apoptotic process	2/101	47/18670	0.0267478	0.0526204	0.0247419	LGALS3/BAX	2
	BP	GO:0070849	response to epidermal growth factor	2/101	47/18670	0.0267478	0.0526204	0.0247419	EGFR/MAPK1	2
	BP	GO:1900744	regulation of p38MAPK cascade	2/101	47/18670	0.0267478	0.0526204	0.0247419	VEGFA/IL1B	2
	BP	GO:1903115	regulation of actin filament-based movement	2/101	47/18670	0.0267478	0.0526204	0.0247419	ATP1A1/ADORA1	2
	BP	GO:0001952	regulation of cell-matrix adhesion	3/101	119/18670	0.026789	0.0526731	0.0247667	VEGFA/PIK3CB/KDR	3
	BP	GO:0002698	negative regulation of immune effector process	3/101	120/18670	0.0273707	0.0537304	0.0252639	IL2/LGALS3/TNF	3
	BP	GO:0072089	stem cell proliferation	3/101	120/18670	0.0273707	0.0537304	0.0252639	VEGFA/FGF2/DRD2	3
	BP	GO:0098739	import across plasma membrane	3/101	120/18670	0.0273707	0.0537304	0.0252639	ATP1A1/ATP12A/IFNG	3
	BP	GO:0006417	regulation of translation	6/101	424/18670	0.0276141	0.0541502	0.0254613	STAT3/PTAFR/TYMS/MTOR/MAPK1/TNF	6
	BP	GO:0019693	ribose phosphate metabolic process	6/101	424/18670	0.0276141	0.0541502	0.0254613	STAT3/HMGCR/PDE10A/HDAC4/HTR2A/IFNG	6
	BP	GO:0007595	lactation	2/101	48/18670	0.0278139	0.0542231	0.0254955	VEGFA/VDR	2
	BP	GO:0035272	exocrine system development	2/101	48/18670	0.0278139	0.0542231	0.0254955	EGFR/TNF	2
	BP	GO:0045806	negative regulation of endocytosis	2/101	48/18670	0.0278139	0.0542231	0.0254955	LGALS3/NR1H3	2
	BP	GO:0045912	negative regulation of carbohydrate metabolic process	2/101	48/18670	0.0278139	0.0542231	0.0254955	STAT3/HDAC4	2
	BP	GO:0051972	regulation of telomerase activity	2/101	48/18670	0.0278139	0.0542231	0.0254955	HSP90AA1/MAPK1	2
	BP	GO:0060324	face development	2/101	48/18670	0.0278139	0.0542231	0.0254955	MAP2K1/MAPK1	2
	BP	GO:0072604	interleukin-6 secretion	2/101	48/18670	0.0278139	0.0542231	0.0254955	TNF/IL1B	2
	BP	GO:0101023	vascular endothelial cell proliferation	2/101	48/18670	0.0278139	0.0542231	0.0254955	STAT3/FGF2	2
	BP	GO:0140115	export across plasma membrane	2/101	48/18670	0.0278139	0.0542231	0.0254955	ATP1A1/ATP12A	2
	BP	GO:1905562	regulation of vascular endothelial cell proliferation	2/101	48/18670	0.0278139	0.0542231	0.0254955	STAT3/FGF2	2
	BP	GO:1990573	potassium ion import across plasma membrane	2/101	48/18670	0.0278139	0.0542231	0.0254955	ATP1A1/ATP12A	2
	BP	GO:0043618	regulation of transcription from RNA polymerase II promoter in response to stress	3/101	121/18670	0.0279591	0.0544483	0.0256014	VEGFA/SIRT2/JUN	3
	BP	GO:0046718	viral entry into host cell	3/101	121/18670	0.0279591	0.0544483	0.0256014	CDK1/EGFR/HTR2A	3
	BP	GO:0002534	cytokine production involved in inflammatory response	2/101	49/18670	0.0288969	0.0561256	0.02639	F2/MAPK14	2
	BP	GO:0002686	negative regulation of leukocyte migration	2/101	49/18670	0.0288969	0.0561256	0.02639	CYP19A1/ADORA1	2
	BP	GO:0043124	negative regulation of I-kappaB kinase/NF-kappaB signaling	2/101	49/18670	0.0288969	0.0561256	0.02639	ESR1/HDAC1	2
	BP	GO:0048546	digestive tract morphogenesis	2/101	49/18670	0.0288969	0.0561256	0.02639	EGFR/GLI1	2
	BP	GO:0097300	programmed necrotic cell death	2/101	49/18670	0.0288969	0.0561256	0.02639	BAX/TNF	2
	BP	GO:0032869	cellular response to insulin stimulus	4/101	216/18670	0.0298172	0.0578824	0.0272161	PTPN1/PIK3CA/IL1B/SLC2A4	4
	BP	GO:0006163	purine nucleotide metabolic process	6/101	432/18670	0.0298788	0.0579712	0.0272579	STAT3/HMGCR/PDE10A/HDAC4/HTR2A/IFNG	6
	BP	GO:0009409	response to cold	2/101	50/18670	0.0299966	0.0580156	0.0272787	HSP90AA1/NFKBIA	2
	BP	GO:0010718	positive regulation of epithelial to mesenchymal transition	2/101	50/18670	0.0299966	0.0580156	0.0272787	MTOR/IL1B	2
	BP	GO:0043489	RNA stabilization	2/101	50/18670	0.0299966	0.0580156	0.0272787	MTOR/MAPK14	2
	BP	GO:0045540	regulation of cholesterol biosynthetic process	2/101	50/18670	0.0299966	0.0580156	0.0272787	FGF1/HMGCR	2
	BP	GO:0106118	regulation of sterol biosynthetic process	2/101	50/18670	0.0299966	0.0580156	0.0272787	FGF1/HMGCR	2
	BP	GO:1903793	positive regulation of anion transport	2/101	50/18670	0.0299966	0.0580156	0.0272787	PTAFR/IL1B	2
	BP	GO:0006805	xenobiotic metabolic process	3/101	125/18670	0.0303801	0.0587263	0.0276129	RORC/CYP2C19/BCHE	3
	BP	GO:0045667	regulation of osteoblast differentiation	3/101	126/18670	0.0310021	0.0597333	0.0280864	HDAC4/GLI1/TNF	3
	BP	GO:0001954	positive regulation of cell-matrix adhesion	2/101	51/18670	0.0311128	0.0597333	0.0280864	VEGFA/KDR	2
	BP	GO:0002712	regulation of B cell mediated immunity	2/101	51/18670	0.0311128	0.0597333	0.0280864	IL2/TNF	2
	BP	GO:0002889	regulation of immunoglobulin mediated immune response	2/101	51/18670	0.0311128	0.0597333	0.0280864	IL2/TNF	2
	BP	GO:0006733	oxidoreduction coenzyme metabolic process	2/101	51/18670	0.0311128	0.0597333	0.0280864	HMGCR/PTGS2	2
	BP	GO:0009994	oocyte differentiation	2/101	51/18670	0.0311128	0.0597333	0.0280864	AURKA/SIRT2	2
	BP	GO:0019369	arachidonic acid metabolic process	2/101	51/18670	0.0311128	0.0597333	0.0280864	CYP2C19/PTGS2	2
	BP	GO:0031103	axon regeneration	2/101	51/18670	0.0311128	0.0597333	0.0280864	MAP2K1/JUN	2
	BP	GO:0045599	negative regulation of fat cell differentiation	2/101	51/18670	0.0311128	0.0597333	0.0280864	SIRT2/TNF	2
	BP	GO:0045668	negative regulation of osteoblast differentiation	2/101	51/18670	0.0311128	0.0597333	0.0280864	HDAC4/TNF	2
	BP	GO:0048641	regulation of skeletal muscle tissue development	2/101	51/18670	0.0311128	0.0597333	0.0280864	HMGCR/HDAC4	2
	BP	GO:0097366	response to bronchodilator	2/101	51/18670	0.0311128	0.0597333	0.0280864	DRD1/DRD2	2
	BP	GO:2001258	negative regulation of cation channel activity	2/101	51/18670	0.0311128	0.0597333	0.0280864	MMP9/DRD2	2
	BP	GO:0006338	chromatin remodeling	4/101	220/18670	0.0315908	0.0605877	0.0284881	ESR1/HDAC1/HDAC4/SIRT2	4
	BP	GO:0048762	mesenchymal cell differentiation	4/101	220/18670	0.0315908	0.0605877	0.0284881	MTOR/MAPK1/HTR2B/IL1B	4
	BP	GO:0043620	regulation of DNA-templated transcription in response to stress	3/101	127/18670	0.0316308	0.0606325	0.0285092	VEGFA/SIRT2/JUN	3
	BP	GO:0006998	nuclear envelope organization	2/101	52/18670	0.0322452	0.0616171	0.0289721	CDK1/PRKCA	2
	BP	GO:0031529	ruffle organization	2/101	52/18670	0.0322452	0.0616171	0.0289721	MTOR/CSF1R	2
	BP	GO:0032653	regulation of interleukin-10 production	2/101	52/18670	0.0322452	0.0616171	0.0289721	SYK/TLR9	2
	BP	GO:0032731	positive regulation of interleukin-1 beta production	2/101	52/18670	0.0322452	0.0616171	0.0289721	CASP1/IFNG	2
	BP	GO:0035176	social behavior	2/101	52/18670	0.0322452	0.0616171	0.0289721	SLC6A4/MTOR	2
	BP	GO:1902373	negative regulation of mRNA catabolic process	2/101	52/18670	0.0322452	0.0616171	0.0289721	MTOR/MAPK14	2
	BP	GO:0043903	regulation of interspecies interactions between organisms	4/101	222/18670	0.0325005	0.0620726	0.0291863	HDAC1/CSF1R/JUN/TNF	4
	BP	GO:1903038	negative regulation of leukocyte cell-cell adhesion	3/101	129/18670	0.0329082	0.0628185	0.029537	IL2/LGALS3/CASP3	3
	BP	GO:0002043	blood vessel endothelial cell proliferation involved in sprouting angiogenesis	2/101	53/18670	0.0333937	0.0635138	0.029864	VEGFA/AGTR1	2
	BP	GO:0032715	negative regulation of interleukin-6 production	2/101	53/18670	0.0333937	0.0635138	0.029864	TLR9/TNF	2
	BP	GO:0043331	response to dsRNA	2/101	53/18670	0.0333937	0.0635138	0.029864	MAPK1/NFKBIA	2
	BP	GO:0045661	regulation of myoblast differentiation	2/101	53/18670	0.0333937	0.0635138	0.029864	MAPK14/TNF	2
	BP	GO:0045840	positive regulation of mitotic nuclear division	2/101	53/18670	0.0333937	0.0635138	0.029864	AURKA/IL1B	2
	BP	GO:0071320	cellular response to cAMP	2/101	53/18670	0.0333937	0.0635138	0.029864	PTAFR/PIK3CG	2
	BP	GO:1903307	positive regulation of regulated secretory pathway	2/101	53/18670	0.0333937	0.0635138	0.029864	PTAFR/SYK	2
	BP	GO:0042742	defense response to bacterium	5/101	330/18670	0.0335318	0.0637434	0.0299719	F2/SYK/SIRT2/TLR9/TNF	5
	BP	GO:0001649	osteoblast differentiation	4/101	225/18670	0.0338937	0.0643647	0.0302641	ACHE/HDAC4/GLI1/TNF	4
	BP	GO:0007160	cell-matrix adhesion	4/101	225/18670	0.0338937	0.0643647	0.0302641	VEGFA/HPSE/PIK3CB/KDR	4
	BP	GO:0090150	establishment of protein localization to membrane	5/101	332/18670	0.0342807	0.0650658	0.0305937	HSP90AA1/MAPK8/ADORA1/EGFR/BAX	5
	BP	GO:0002720	positive regulation of cytokine production involved in immune response	2/101	54/18670	0.0345581	0.0653893	0.0307458	MAPK14/IL1B	2
	BP	GO:0006636	unsaturated fatty acid biosynthetic process	2/101	54/18670	0.0345581	0.0653893	0.0307458	PTGS2/IL1B	2
	BP	GO:0043392	negative regulation of DNA binding	2/101	54/18670	0.0345581	0.0653893	0.0307458	JUN/NFKBIA	2
	BP	GO:0051703	intraspecies interaction between organisms	2/101	54/18670	0.0345581	0.0653893	0.0307458	SLC6A4/MTOR	2
	BP	GO:0097345	mitochondrial outer membrane permeabilization	2/101	54/18670	0.0345581	0.0653893	0.0307458	MAPK8/BAX	2
	BP	GO:1904645	response to amyloid-beta	2/101	54/18670	0.0345581	0.0653893	0.0307458	BACE1/MMP9	2
	BP	GO:0007265	Ras protein signal transduction	6/101	448/18670	0.0347681	0.0657529	0.0309168	FGF2/MET/AGTR1/MAPK14/JUN/ADRA2A	6
	BP	GO:0042177	negative regulation of protein catabolic process	3/101	132/18670	0.0348743	0.0659196	0.0309952	HMGCR/EGFR/SIRT2	3
	BP	GO:0001508	action potential	3/101	133/18670	0.0355429	0.0671143	0.0315569	ATP1A1/GLRA1/DRD1	3
	BP	GO:0071333	cellular response to glucose stimulus	3/101	133/18670	0.0355429	0.0671143	0.0315569	HMGCR/PIK3CA/ADRA2A	3
	BP	GO:0006383	transcription by RNA polymerase III	2/101	55/18670	0.0357381	0.067344	0.0316649	AR/MTOR	2
	BP	GO:0032613	interleukin-10 production	2/101	55/18670	0.0357381	0.067344	0.0316649	SYK/TLR9	2
	BP	GO:0044380	protein localization to cytoskeleton	2/101	55/18670	0.0357381	0.067344	0.0316649	AURKA/HTR2A	2
	BP	GO:0048016	inositol phosphate-mediated signaling	2/101	55/18670	0.0357381	0.067344	0.0316649	MTOR/TNF	2
	BP	GO:0002920	regulation of humoral immune response	3/101	134/18670	0.0362182	0.0681787	0.0320574	F2/TNF/IL1B	3
	BP	GO:0032273	positive regulation of protein polymerization	3/101	134/18670	0.0362182	0.0681787	0.0320574	HSP90AA1/MET/MTOR	3
	BP	GO:0071331	cellular response to hexose stimulus	3/101	135/18670	0.0369	0.0694184	0.0326403	HMGCR/PIK3CA/ADRA2A	3
	BP	GO:0010332	response to gamma radiation	2/101	56/18670	0.0369335	0.0694184	0.0326403	BCL2L1/BAX	2
	BP	GO:0072528	pyrimidine-containing compound biosynthetic process	2/101	56/18670	0.0369335	0.0694184	0.0326403	TYMS/MTOR	2
	BP	GO:0007292	female gamete generation	3/101	136/18670	0.0375885	0.0705771	0.0331851	PTGS2/AURKA/SIRT2	3
	BP	GO:0071326	cellular response to monosaccharide stimulus	3/101	136/18670	0.0375885	0.0705771	0.0331851	HMGCR/PIK3CA/ADRA2A	3
	BP	GO:0016358	dendrite development	4/101	233/18670	0.0377777	0.070896	0.033335	IL2/HDAC6/MTOR/ALK	4
	BP	GO:0002886	regulation of myeloid leukocyte mediated immunity	2/101	57/18670	0.0381443	0.0714377	0.0335898	PTAFR/SYK	2
	BP	GO:0014888	striated muscle adaptation	2/101	57/18670	0.0381443	0.0714377	0.0335898	MTOR/HDAC4	2
	BP	GO:0033344	cholesterol efflux	2/101	57/18670	0.0381443	0.0714377	0.0335898	NR1H3/NFKBIA	2
	BP	GO:0061178	regulation of insulin secretion involved in cellular response to glucose stimulus	2/101	57/18670	0.0381443	0.0714377	0.0335898	HMGCR/ADRA2A	2
	BP	GO:0072655	establishment of protein localization to mitochondrion	3/101	137/18670	0.0382835	0.071662	0.0336952	HSP90AA1/MAPK8/BAX	3
	BP	GO:0030520	intracellular estrogen receptor signaling pathway	2/101	58/18670	0.0393701	0.0736206	0.0346162	AR/ESR1	2
	BP	GO:1902041	regulation of extrinsic apoptotic signaling pathway via death domain receptors	2/101	58/18670	0.0393701	0.0736206	0.0346162	LGALS3/BCL2L1	2
	BP	GO:0006720	isoprenoid metabolic process	3/101	139/18670	0.0396933	0.0741495	0.0348648	CYP2C19/HMGCR/EGFR	3
	BP	GO:0045580	regulation of T cell differentiation	3/101	139/18670	0.0396933	0.0741495	0.0348648	IL2/SYK/IFNG	3
	BP	GO:0072521	purine-containing compound metabolic process	6/101	464/18670	0.0401497	0.0749639	0.0352478	STAT3/HMGCR/PDE10A/HDAC4/HTR2A/IFNG	6
	BP	GO:0051607	defense response to virus	4/101	238/18670	0.0403301	0.0752624	0.0353881	PRF1/TLR9/IL1B/IFNG	4
	BP	GO:1903364	positive regulation of cellular protein catabolic process	3/101	140/18670	0.040408	0.0753694	0.0354384	HSP90AA1/AURKA/SIRT2	3
	BP	GO:0010656	negative regulation of muscle cell apoptotic process	2/101	59/18670	0.0406107	0.075517	0.0355078	HMGCR/ADCYAP1	2
	BP	GO:0031102	neuron projection regeneration	2/101	59/18670	0.0406107	0.075517	0.0355078	MAP2K1/JUN	2
	BP	GO:0032732	positive regulation of interleukin-1 production	2/101	59/18670	0.0406107	0.075517	0.0355078	CASP1/IFNG	2
	BP	GO:0045824	negative regulation of innate immune response	2/101	59/18670	0.0406107	0.075517	0.0355078	NR1H3/DRD2	2
	BP	GO:1902369	negative regulation of RNA catabolic process	2/101	59/18670	0.0406107	0.075517	0.0355078	MTOR/MAPK14	2
	BP	GO:2000351	regulation of endothelial cell apoptotic process	2/101	59/18670	0.0406107	0.075517	0.0355078	KDR/TNF	2
	BP	GO:0008286	insulin receptor signaling pathway	3/101	141/18670	0.0411292	0.0764037	0.0359248	PTPN1/PIK3CA/IL1B	3
	BP	GO:0070585	protein localization to mitochondrion	3/101	141/18670	0.0411292	0.0764037	0.0359248	HSP90AA1/MAPK8/BAX	3
	BP	GO:0007030	Golgi organization	3/101	142/18670	0.041857	0.0774196	0.0364024	MAP2K1/CDK1/MAPK1	3
	BP	GO:0050871	positive regulation of B cell activation	3/101	142/18670	0.041857	0.0774196	0.0364024	IL2/SYK/TLR9	3
	BP	GO:1902904	negative regulation of supramolecular fiber organization	3/101	142/18670	0.041857	0.0774196	0.0364024	HDAC6/MET/S1PR1	3
	BP	GO:0046324	regulation of glucose import	2/101	60/18670	0.0418661	0.0774196	0.0364024	MAPK14/TNF	2
	BP	GO:0051893	regulation of focal adhesion assembly	2/101	60/18670	0.0418661	0.0774196	0.0364024	VEGFA/KDR	2
	BP	GO:0090109	regulation of cell-substrate junction assembly	2/101	60/18670	0.0418661	0.0774196	0.0364024	VEGFA/KDR	2
	BP	GO:0150116	regulation of cell-substrate junction organization	2/101	60/18670	0.0418661	0.0774196	0.0364024	VEGFA/KDR	2
	BP	GO:1902110	positive regulation of mitochondrial membrane permeability involved in apoptotic process	2/101	60/18670	0.0418661	0.0774196	0.0364024	MAPK8/BAX	2
	BP	GO:1902808	positive regulation of cell cycle G1/S phase transition	2/101	60/18670	0.0418661	0.0774196	0.0364024	EGFR/GLI1	2
	BP	GO:0031056	regulation of histone modification	3/101	143/18670	0.0425912	0.0786811	0.0369956	VEGFA/MAPK8/IL1B	3
	BP	GO:0044344	cellular response to fibroblast growth factor stimulus	3/101	143/18670	0.0425912	0.0786811	0.0369956	FGF1/FGF2/MAPK1	3
	BP	GO:0006027	glycosaminoglycan catabolic process	2/101	61/18670	0.0431359	0.0794472	0.0373558	FGF2/HPSE	2
	BP	GO:0007405	neuroblast proliferation	2/101	61/18670	0.0431359	0.0794472	0.0373558	VEGFA/DRD2	2
	BP	GO:0034113	heterotypic cell-cell adhesion	2/101	61/18670	0.0431359	0.0794472	0.0373558	TNF/IL1B	2
	BP	GO:0042733	embryonic digit morphogenesis	2/101	61/18670	0.0431359	0.0794472	0.0373558	HDAC1/BAX	2
	BP	GO:2000514	regulation of CD4-positive, alpha-beta T cell activation	2/101	61/18670	0.0431359	0.0794472	0.0373558	IL2/IFNG	2
	BP	GO:2001244	positive regulation of intrinsic apoptotic signaling pathway	2/101	61/18670	0.0431359	0.0794472	0.0373558	BCL2L1/BAX	2
	BP	GO:0002822	regulation of adaptive immune response based on somatic recombination of immune receptors built from immunoglobulin superfamily domains	3/101	145/18670	0.0440791	0.0811435	0.0381534	IL2/TNF/IL1B	3
	BP	GO:0007585	respiratory gaseous exchange by respiratory system	2/101	62/18670	0.0444201	0.0815665	0.0383523	ADORA1/GLRA1	2
	BP	GO:0032374	regulation of cholesterol transport	2/101	62/18670	0.0444201	0.0815665	0.0383523	NR1H3/NFKBIA	2
	BP	GO:0046635	positive regulation of alpha-beta T cell activation	2/101	62/18670	0.0444201	0.0815665	0.0383523	SYK/IFNG	2
	BP	GO:0070265	necrotic cell death	2/101	62/18670	0.0444201	0.0815665	0.0383523	BAX/TNF	2
	BP	GO:1902686	mitochondrial outer membrane permeabilization involved in programmed cell death	2/101	62/18670	0.0444201	0.0815665	0.0383523	MAPK8/BAX	2
[truncated: 241 more rows]
