# Supplementary material for: Exploring the mechanism of active components from ginseng to manage diabetes mellitus based on network pharmacology and molecular docking
Source: Sci Rep. 2023 Jan 16;13:793. doi: 10.1038/s41598-023-27540-4 (PMC9842641; doi:10.1038/s41598-023-27540-4)
Supplement: Supplementary file 7 — Supplementary Table S5. [file 41598_2023_27540_MOESM7_ESM.xlsx]

## Sheet: Supplementary Table 5
	Table legend
	Supplementary Table 5. The information of 15 selected GO.
	ONTOLOGY	ID	Description	GeneRatio	BgRatio	pvalue	p.adjust	qvalue	geneID	Count
	BP	GO:0071902	positive regulation of protein serine/threonine kinase activity	24/101	334/18670	1.52205e-20	3.25542e-17	1.53069e-17	VEGFA/FGF1/FGF2/PTPN1/MAP2K1/ADORA1/CDK1/EGFR/CSF1R/SYK/ALK/MAPK14/MAPK1/PIK3CB/PIK3CG/TLR9/HTR2B/ADRA2A/ADRA2B/HTR2A/TNF/IL1B/IFNG/MAP2K4	24
	BP	GO:0043406	positive regulation of MAP kinase activity	22/101	258/18670	1.77552e-20	3.25542e-17	1.53069e-17	VEGFA/FGF1/FGF2/PTPN1/MAP2K1/ADORA1/CDK1/EGFR/SYK/ALK/MAPK14/MAPK1/PIK3CB/PIK3CG/TLR9/HTR2B/ADRA2A/ADRA2B/HTR2A/TNF/IL1B/MAP2K4	22
	BP	GO:0032147	activation of protein kinase activity	22/101	333/18670	4.42362e-18	4.05536e-15	1.90681e-15	VEGFA/FGF1/FGF2/PTPN1/MTOR/MAP2K1/ADORA1/CDK1/EGFR/SYK/ALK/PIK3CA/MAPK14/MAPK1/PIK3CB/ADRA2A/ADRA2C/ADRA2B/DRD2/TNF/IL1B/MAP2K4	22
	BP	GO:0048545	response to steroid hormone	23/101	383/18670	5.82436e-18	4.27159e-15	2.00849e-15	PTAFR/RORC/ATP1A1/HSD11B2/TYMS/AR/ESR1/NR1H3/PTGS2/VDR/HDAC6/HDAC1/PCNA/AGTR2/EGFR/NR3C1/BCHE/NR1I3/TNF/CASP3/ADCYAP1/NR3C2/NCOA2	23
	BP	GO:0003018	vascular process in circulatory system	16/101	175/18670	1.4203e-15	6.65683e-13	3.13002e-13	PTAFR/VEGFA/SLC6A4/HMGCR/PTGS2/AGTR1/ADORA1/AGTR2/EGFR/HTR2B/ADRA2A/ADRA2C/ADRA2B/DRD1/HTR2A/ADCYAP1	16
	BP	GO:0097746	regulation of blood vessel diameter	15/101	143/18670	1.46999e-15	6.65683e-13	3.13002e-13	PTAFR/SLC6A4/HMGCR/PTGS2/AGTR1/ADORA1/AGTR2/EGFR/HTR2B/ADRA2A/ADRA2C/ADRA2B/DRD1/HTR2A/ADCYAP1	15
	BP	GO:0043491	protein kinase B signaling	18/101	269/18670	5.1888e-15	1.90273e-12	8.94659e-13	FGF1/FGF2/HPSE/HSP90AA1/ESR1/MET/MTOR/F7/EGFR/PIK3CA/SIRT2/PIK3CD/PIK3CB/PIK3CG/KDR/DRD2/TNF/IL1B	18
	BP	GO:2000377	regulation of reactive oxygen species metabolic process	16/101	195/18670	7.92763e-15	2.64278e-12	1.24263e-12	STAT3/HSP90AA1/PTGS2/HDAC6/MTOR/F2/AGTR1/AGTR2/EGFR/HDAC4/SYK/MAPK14/SIRT2/TNF/IL1B/IFNG	16
	BP	GO:0019216	regulation of lipid metabolic process	20/101	410/18670	5.62258e-14	1.28863e-11	6.05907e-12	FGF1/FGF2/RORC/ATP1A1/HMGCR/NR1H3/PTGS2/VDR/MTOR/F2/AGTR1/ADORA1/PIK3CG/HTR2B/ADRA2A/HTR2A/TNF/IL1B/IFNG/NCOA2	20
	BP	GO:0000187	activation of MAPK activity	14/101	152/18670	8.5501e-14	1.84431e-11	8.67187e-12	FGF1/FGF2/PTPN1/MAP2K1/CDK1/SYK/ALK/MAPK14/MAPK1/PIK3CB/ADRA2B/TNF/IL1B/MAP2K4	14
	BP	GO:0050673	epithelial cell proliferation	20/101	434/18670	1.62785e-13	2.84254e-11	1.33655e-11	STAT3/VEGFA/FGF1/FGF2/AR/ESR1/VDR/MTOR/MAP2K1/AGTR1/EGFR/MAPK1/PIK3CB/GLI1/JUN/PRKCA/KDR/HTR2B/BAX/TNF	20
	BP	GO:0002791	regulation of peptide secretion	21/101	500/18670	2.25541e-13	3.75935e-11	1.76763e-11	IL2/ACHE/HMGCR/NR1H3/ADORA1/AGTR2/EGFR/CSF1R/SYK/MAPK14/PRKCA/TLR9/HTR2B/ADRA2A/ADRA2C/DRD2/TNF/IL1B/CASP1/IFNG/ADCYAP1	21
	BP	GO:0051897	positive regulation of protein kinase B signaling	14/101	176/18670	6.53447e-13	9.98413e-11	4.6945e-11	FGF1/FGF2/HPSE/HSP90AA1/ESR1/MET/MTOR/F7/EGFR/PIK3CA/PIK3CD/PIK3CB/PIK3CG/TNF	14
	BP	GO:0003012	muscle system process	20/101	472/18670	7.70527e-13	1.11285e-10	5.2326e-11	PTAFR/ATP1A1/PTGS2/MTOR/ADORA1/AGTR2/HDAC4/PIK3CA/PIK3CG/GLRA1/PRKCA/HTR2B/ADRA2A/ADRA2C/ADRA2B/DRD1/DRD2/HTR2A/IL1B/MAP2K4	20
	BP	GO:0018108	peptidyl-tyrosine phosphorylation	18/101	363/18670	8.91005e-13	1.21012e-10	5.68993e-11	STAT3/IL2/VEGFA/PTPN1/MET/MTOR/MAP2K1/ADORA1/EGFR/CSF1R/SYK/ALK/KDR/ADRA2A/HTR2A/TNF/IFNG/MAP2K4	18
