# Supplementary material for: Exploring the mechanism of active components from ginseng to manage diabetes mellitus based on network pharmacology and molecular docking
Source: Sci Rep. 2023 Jan 16;13:793. doi: 10.1038/s41598-023-27540-4 (PMC9842641; doi:10.1038/s41598-023-27540-4)
Supplement: Supplementary file 8 — Supplementary Table S6. [file 41598_2023_27540_MOESM8_ESM.xlsx]

## Sheet: Supplementary Table 6
	Table legend
	Supplementary Table 6. The information of KEGG enrichment analysis .
	ID	Description	GeneRatio	BgRatio	pvalue	p.adjust	qvalue	geneID	Count
	hsa01521	EGFR tyrosine kinase inhibitor resistance	15/97	79/8142	1.31117e-14	3.30414e-12	1.14554e-12	STAT3/VEGFA/FGF2/BCL2L1/MET/MTOR/MAP2K1/EGFR/PIK3CA/MAPK1/PIK3CD/PIK3CB/PRKCA/KDR/BAX	15
	hsa04933	AGE-RAGE signaling pathway in diabetic complications	15/97	100/8142	5.04036e-13	6.35085e-11	2.20184e-11	STAT3/VEGFA/MAPK8/AGTR1/PIK3CA/MAPK14/MAPK1/PIK3CD/PIK3CB/JUN/PRKCA/BAX/TNF/CASP3/IL1B	15
	hsa05167	Kaposi sarcoma-associated herpesvirus infection	19/97	194/8142	8.31248e-13	6.98249e-11	2.42083e-11	STAT3/VEGFA/FGF2/PTGS2/MTOR/MAP2K1/MAPK8/SYK/PIK3CA/MAPK14/MAPK1/PIK3CD/PIK3CB/PIK3CG/JUN/BAX/CASP3/NFKBIA/MAP2K4	19
	hsa05235	PD-L1 expression and PD-1 checkpoint pathway in cancer	14/97	89/8142	1.62772e-12	1.02546e-10	3.55528e-11	STAT3/MTOR/MAP2K1/EGFR/ALK/PIK3CA/MAPK14/MAPK1/PIK3CD/PIK3CB/JUN/TLR9/NFKBIA/IFNG	14
	hsa05205	Proteoglycans in cancer	19/97	205/8142	2.25015e-12	1.13407e-10	3.93183e-11	STAT3/VEGFA/FGF2/HPSE/ESR1/MET/MTOR/MAP2K1/MMP9/EGFR/PIK3CA/MAPK14/MAPK1/PIK3CD/PIK3CB/PRKCA/KDR/TNF/CASP3	19
	hsa04668	TNF signaling pathway	15/97	112/8142	2.7842e-12	1.16936e-10	4.05418e-11	PTGS2/MAP2K1/MAPK8/MMP9/PIK3CA/MAPK14/MAPK1/PIK3CD/PIK3CB/JUN/TNF/CASP3/NFKBIA/IL1B/MAP2K4	15
	hsa05161	Hepatitis B	17/97	162/8142	4.94624e-12	1.66314e-10	5.76611e-11	STAT3/PCNA/MAP2K1/MAPK8/MMP9/PIK3CA/MAPK14/MAPK1/PIK3CD/PIK3CB/JUN/PRKCA/BAX/TNF/CASP3/NFKBIA/MAP2K4	17
	hsa05417	Lipid and atherosclerosis	19/97	215/8142	5.27981e-12	1.66314e-10	5.76611e-11	STAT3/HSP90AA1/BCL2L1/MAPK8/MMP9/PIK3CA/MAPK14/MAPK1/PIK3CD/PIK3CB/JUN/PRKCA/BAX/TNF/CASP3/NFKBIA/IL1B/CASP1/MAP2K4	19
	hsa05142	Chagas disease	14/97	102/8142	1.11877e-11	3.13257e-10	1.08606e-10	IL2/MAPK8/PIK3CA/MAPK14/MAPK1/PIK3CD/PIK3CB/JUN/TLR9/TNF/NFKBIA/IL1B/IFNG/MAP2K4	14
	hsa04625	C-type lectin receptor signaling pathway	14/97	104/8142	1.46761e-11	3.69838e-10	1.28223e-10	IL2/PTGS2/MAPK8/SYK/PIK3CA/MAPK14/MAPK1/PIK3CD/PIK3CB/JUN/TNF/NFKBIA/IL1B/CASP1	14
	hsa05207	Chemical carcinogenesis - receptor activation	18/97	212/8142	4.02899e-11	9.23005e-10	3.20006e-10	STAT3/VEGFA/FGF2/HSP90AA1/AR/ESR1/VDR/MTOR/MAP2K1/EGFR/PIK3CA/MAPK1/PIK3CD/PIK3CB/JUN/PRKCA/NR1I3/UGT2B7	18
	hsa05212	Pancreatic cancer	12/97	76/8142	6.75692e-11	1.41895e-09	4.91951e-10	STAT3/VEGFA/BCL2L1/MTOR/MAP2K1/MAPK8/EGFR/PIK3CA/MAPK1/PIK3CD/PIK3CB/BAX	12
	hsa01522	Endocrine resistance	13/97	98/8142	1.00192e-10	1.94218e-09	6.73353e-10	ESR1/MTOR/MAP2K1/MAPK8/MMP9/EGFR/PIK3CA/MAPK14/MAPK1/PIK3CD/PIK3CB/JUN/BAX	13
	hsa05171	Coronavirus disease - COVID-19	18/97	232/8142	1.80554e-10	3.24997e-09	1.12677e-09	STAT3/IL2/F2/MAPK8/AGTR1/EGFR/SYK/PIK3CA/MAPK14/MAPK1/PIK3CD/PIK3CB/JUN/PRKCA/TNF/NFKBIA/IL1B/CASP1	18
	hsa04620	Toll-like receptor signaling pathway	13/97	104/8142	2.15191e-10	3.6152e-09	1.25339e-09	MAP2K1/MAPK8/PIK3CA/MAPK14/MAPK1/PIK3CD/PIK3CB/JUN/TLR9/TNF/NFKBIA/IL1B/MAP2K4	13
	hsa04380	Osteoclast differentiation	14/97	128/8142	2.54649e-10	4.01072e-09	1.39052e-09	MAP2K1/MAPK8/CSF1R/SYK/PIK3CA/MAPK14/MAPK1/PIK3CD/PIK3CB/JUN/TNF/NFKBIA/IL1B/IFNG	14
	hsa04926	Relaxin signaling pathway	14/97	129/8142	2.82906e-10	4.19366e-09	1.45394e-09	VEGFA/MAP2K1/MAPK8/MMP9/EGFR/PIK3CA/MAPK14/MAPK1/PIK3CD/PIK3CB/JUN/PRKCA/NFKBIA/MAP2K4	14
	hsa04664	Fc epsilon RI signaling pathway	11/97	68/8142	3.37149e-10	4.72009e-09	1.63645e-09	MAP2K1/MAPK8/SYK/PIK3CA/MAPK14/MAPK1/PIK3CD/PIK3CB/PRKCA/TNF/MAP2K4	11
	hsa05132	Salmonella infection	18/97	249/8142	5.75809e-10	7.63705e-09	2.64777e-09	HSP90AA1/MAP2K1/MAPK8/PIK3CA/MAPK14/MAPK1/PIK3CD/PIK3CB/PIK3CG/JUN/TLR9/BAX/TNF/CASP3/NFKBIA/IL1B/CASP1/MAP2K4	18
	hsa05135	Yersinia infection	14/97	137/8142	6.35519e-10	7.67032e-09	2.6593e-09	IL2/MAP2K1/MAPK8/PIK3CA/MAPK14/MAPK1/PIK3CD/PIK3CB/JUN/TNF/NFKBIA/IL1B/CASP1/MAP2K4	14
	hsa05223	Non-small cell lung cancer	11/97	72/8142	6.39194e-10	7.67032e-09	2.6593e-09	STAT3/MET/MAP2K1/EGFR/ALK/PIK3CA/MAPK1/PIK3CD/PIK3CB/PRKCA/BAX	11
	hsa05418	Fluid shear stress and atherosclerosis	14/97	139/8142	7.71439e-10	8.83648e-09	3.06361e-09	VEGFA/HSP90AA1/MAPK8/MMP9/PIK3CA/MAPK14/PIK3CD/PIK3CB/JUN/KDR/TNF/IL1B/IFNG/MAP2K4	14
	hsa04657	IL-17 signaling pathway	12/97	94/8142	8.72943e-10	9.56442e-09	3.31599e-09	HSP90AA1/PTGS2/MAPK8/MMP9/MAPK14/MAPK1/JUN/TNF/CASP3/NFKBIA/IL1B/IFNG	12
	hsa05163	Human cytomegalovirus infection	17/97	225/8142	9.30271e-10	9.76784e-09	3.38651e-09	STAT3/VEGFA/PTGS2/MTOR/MAP2K1/EGFR/PIK3CA/MAPK14/MAPK1/PIK3CD/PIK3CB/PRKCA/BAX/TNF/CASP3/NFKBIA/IL1B	17
	hsa04071	Sphingolipid signaling pathway	13/97	119/8142	1.18778e-09	1.19728e-08	4.15096e-09	MAP2K1/MAPK8/ADORA1/S1PR1/S1PR3/PIK3CA/MAPK14/MAPK1/PIK3CD/PIK3CB/PRKCA/BAX/TNF	13
	hsa04370	VEGF signaling pathway	10/97	59/8142	1.39457e-09	1.35166e-08	4.68621e-09	VEGFA/PTGS2/MAP2K1/PIK3CA/MAPK14/MAPK1/PIK3CD/PIK3CB/PRKCA/KDR	10
	hsa04660	T cell receptor signaling pathway	12/97	104/8142	2.86655e-09	2.67544e-08	9.27576e-09	IL2/MAP2K1/MAPK8/PIK3CA/MAPK14/MAPK1/PIK3CD/PIK3CB/JUN/TNF/NFKBIA/IFNG	12
	hsa05170	Human immunodeficiency virus 1 infection	16/97	212/8142	3.12318e-09	2.81086e-08	9.74526e-09	BCL2L1/MTOR/MAP2K1/MAPK8/CDK1/PIK3CA/MAPK14/MAPK1/PIK3CD/PIK3CB/JUN/PRKCA/BAX/TNF/CASP3/NFKBIA	16
	hsa04012	ErbB signaling pathway	11/97	85/8142	3.97407e-09	3.45333e-08	1.19727e-08	MTOR/MAP2K1/MAPK8/EGFR/PIK3CA/MAPK1/PIK3CD/PIK3CB/JUN/PRKCA/MAP2K4	11
	hsa04659	Th17 cell differentiation	12/97	108/8142	4.44761e-09	3.55368e-08	1.23206e-08	STAT3/IL2/RORC/HSP90AA1/MTOR/MAPK8/MAPK14/MAPK1/JUN/NFKBIA/IL1B/IFNG	12
	hsa04931	Insulin resistance	12/97	108/8142	4.44761e-09	3.55368e-08	1.23206e-08	STAT3/PTPN1/NR1H3/MTOR/MAPK8/PIK3CA/PIK3CD/PIK3CB/PTPA/TNF/NFKBIA/SLC2A4	12
	hsa05210	Colorectal cancer	11/97	86/8142	4.51261e-09	3.55368e-08	1.23206e-08	MTOR/MAP2K1/MAPK8/EGFR/PIK3CA/MAPK1/PIK3CD/PIK3CB/JUN/BAX/CASP3	11
	hsa04210	Apoptosis	13/97	136/8142	6.23811e-09	4.76365e-08	1.65156e-08	BCL2L1/MAP2K1/MAPK8/PRF1/PIK3CA/MAPK1/PIK3CD/PIK3CB/JUN/BAX/TNF/CASP3/NFKBIA	13
	hsa04917	Prolactin signaling pathway	10/97	70/8142	7.90666e-09	5.86023e-08	2.03174e-08	STAT3/ESR1/CYP17A1/MAP2K1/MAPK8/PIK3CA/MAPK14/MAPK1/PIK3CD/PIK3CB	10
	hsa05162	Measles	13/97	139/8142	8.15282e-09	5.87003e-08	2.03514e-08	STAT3/IL2/BCL2L1/MAPK8/PIK3CA/PIK3CD/PIK3CB/JUN/TLR9/BAX/CASP3/NFKBIA/IL1B	13
	hsa04960	Aldosterone-regulated sodium reabsorption	8/97	37/8142	8.80447e-09	6.16313e-08	2.13676e-08	ATP1A1/HSD11B2/PIK3CA/MAPK1/PIK3CD/PIK3CB/PRKCA/NR3C2	8
	hsa05218	Melanoma	10/97	72/8142	1.048e-08	7.1377e-08	2.47464e-08	FGF1/FGF2/MET/MAP2K1/EGFR/PIK3CA/MAPK1/PIK3CD/PIK3CB/BAX	10
	hsa05215	Prostate cancer	11/97	97/8142	1.64772e-08	1.0927e-07	3.7884e-08	HSP90AA1/AR/MTOR/MAP2K1/MMP9/EGFR/PIK3CA/MAPK1/PIK3CD/PIK3CB/NFKBIA	11
	hsa04015	Rap1 signaling pathway	15/97	210/8142	2.15968e-08	1.39549e-07	4.83815e-08	VEGFA/FGF1/FGF2/MET/MAP2K1/EGFR/CSF1R/PIK3CA/MAPK14/MAPK1/PIK3CD/PIK3CB/PRKCA/KDR/DRD2	15
	hsa04151	PI3K-Akt signaling pathway	19/97	354/8142	2.5866e-08	1.62956e-07	5.64967e-08	IL2/VEGFA/FGF1/FGF2/HSP90AA1/BCL2L1/MET/MTOR/MAP2K1/EGFR/CSF1R/SYK/PIK3CA/MAPK1/PIK3CD/PIK3CB/PIK3CG/PRKCA/KDR	19
	hsa05160	Hepatitis C	13/97	157/8142	3.56822e-08	2.19315e-07	7.60365e-08	STAT3/NR1H3/MAP2K1/EGFR/PIK3CA/MAPK1/PIK3CD/PIK3CB/BAX/TNF/CASP3/NFKBIA/IFNG	13
	hsa04080	Neuroactive ligand-receptor interaction	19/97	362/8142	3.70763e-08	2.22458e-07	7.71261e-08	PTAFR/F2/AGTR1/ADORA1/S1PR1/AGTR2/S1PR3/NR3C1/MCHR1/GLRA1/HTR2B/ADRA2A/ADRA2C/ADRA2B/DRD1/DRD2/ADRA1D/HTR2A/ADCYAP1	19
	hsa04024	cAMP signaling pathway	15/97	221/8142	4.28769e-08	2.51279e-07	8.71183e-08	ATP1A1/PDE10A/MAP2K1/MAPK8/ADORA1/PIK3CA/MAPK1/PIK3CD/PIK3CB/GLI1/JUN/DRD1/DRD2/NFKBIA/ADCYAP1	15
	hsa04010	MAPK signaling pathway	17/97	294/8142	5.27342e-08	3.02023e-07	1.04712e-07	VEGFA/FGF1/FGF2/MET/MAP2K1/MAPK8/EGFR/CSF1R/MAPK14/MAPK1/JUN/PRKCA/KDR/TNF/CASP3/IL1B/MAP2K4	17
	hsa04930	Type II diabetes mellitus	8/97	46/8142	5.44971e-08	3.05184e-07	1.05807e-07	MTOR/MAPK8/PIK3CA/MAPK1/PIK3CD/PIK3CB/TNF/SLC2A4	8
	hsa04066	HIF-1 signaling pathway	11/97	109/8142	5.65249e-08	3.09658e-07	1.07358e-07	STAT3/VEGFA/MTOR/MAP2K1/EGFR/PIK3CA/MAPK1/PIK3CD/PIK3CB/PRKCA/IFNG	11
	hsa04014	Ras signaling pathway	15/97	232/8142	8.18026e-08	4.38601e-07	1.52063e-07	VEGFA/FGF1/FGF2/BCL2L1/MET/MAP2K1/MAPK8/EGFR/CSF1R/PIK3CA/MAPK1/PIK3CD/PIK3CB/PRKCA/KDR	15
	hsa05169	Epstein-Barr virus infection	14/97	202/8142	9.75081e-08	5.0743e-07	1.75926e-07	STAT3/HDAC1/MAPK8/SYK/PIK3CA/MAPK14/PIK3CD/PIK3CB/JUN/BAX/TNF/CASP3/NFKBIA/MAP2K4	14
	hsa05164	Influenza A	13/97	171/8142	9.86669e-08	5.0743e-07	1.75926e-07	MAP2K1/PIK3CA/MAPK1/PIK3CD/PIK3CB/PRKCA/BAX/TNF/CASP3/NFKBIA/IL1B/CASP1/IFNG	13
	hsa05203	Viral carcinogenesis	14/97	204/8142	1.10288e-07	5.55851e-07	1.92713e-07	STAT3/HDAC6/HDAC1/CDK1/HDAC4/SYK/PIK3CA/MAPK1/PIK3CD/PIK3CB/JUN/BAX/CASP3/NFKBIA	14
	hsa04722	Neurotrophin signaling pathway	11/97	119/8142	1.40836e-07	6.82514e-07	2.36628e-07	PSEN2/MAP2K1/MAPK8/PIK3CA/MAPK14/MAPK1/PIK3CD/PIK3CB/JUN/BAX/NFKBIA	11
	hsa04935	Growth hormone synthesis, secretion and action	11/97	119/8142	1.40836e-07	6.82514e-07	2.36628e-07	STAT3/MTOR/MAP2K1/MAPK8/PIK3CA/MAPK14/MAPK1/PIK3CD/PIK3CB/PRKCA/MAP2K4	11
	hsa05224	Breast cancer	12/97	147/8142	1.46117e-07	6.94744e-07	2.40868e-07	FGF1/FGF2/ESR1/MTOR/MAP2K1/EGFR/PIK3CA/MAPK1/PIK3CD/PIK3CB/JUN/BAX	12
	hsa04072	Phospholipase D signaling pathway	12/97	148/8142	1.57465e-07	7.34835e-07	2.54767e-07	MTOR/F2/MAP2K1/AGTR1/EGFR/SYK/PIK3CA/MAPK1/PIK3CD/PIK3CB/PIK3CG/PRKCA	12
	hsa04919	Thyroid hormone signaling pathway	11/97	121/8142	1.67249e-07	7.66304e-07	2.65678e-07	ATP1A1/ESR1/HDAC1/MTOR/MAP2K1/PIK3CA/MAPK1/PIK3CD/PIK3CB/PRKCA/NCOA2	11
	hsa05131	Shigellosis	15/97	247/8142	1.86382e-07	8.38721e-07	2.90785e-07	BCL2L1/MTOR/MAPK8/EGFR/PIK3CA/MAPK14/MAPK1/PIK3CD/PIK3CB/JUN/BAX/TNF/NFKBIA/IL1B/CASP1	15
	hsa05231	Choline metabolism in cancer	10/97	98/8142	2.12206e-07	9.38172e-07	3.25264e-07	MTOR/MAP2K1/MAPK8/EGFR/PIK3CA/MAPK1/PIK3CD/PIK3CB/JUN/PRKCA	10
	hsa05214	Glioma	9/97	75/8142	2.18063e-07	9.47448e-07	3.2848e-07	MTOR/MAP2K1/EGFR/PIK3CA/MAPK1/PIK3CD/PIK3CB/PRKCA/BAX	9
	hsa05220	Chronic myeloid leukemia	9/97	76/8142	2.44946e-07	1.04621e-06	3.62721e-07	BCL2L1/HDAC1/MAP2K1/PIK3CA/MAPK1/PIK3CD/PIK3CB/BAX/NFKBIA	9
	hsa04914	Progesterone-mediated oocyte maturation	10/97	102/8142	3.10339e-07	1.30342e-06	4.51897e-07	HSP90AA1/MAP2K1/MAPK8/CDK1/AURKA/PIK3CA/MAPK14/MAPK1/PIK3CD/PIK3CB	10
	hsa05208	Chemical carcinogenesis - reactive oxygen species	14/97	223/8142	3.31997e-07	1.37153e-06	4.75509e-07	VEGFA/PTPN1/MET/MAP2K1/MAPK8/EGFR/PIK3CA/MAPK14/MAPK1/PIK3CD/PIK3CB/JUN/NFKBIA/MAP2K4	14
	hsa04613	Neutrophil extracellular trap formation	13/97	190/8142	3.38414e-07	1.37549e-06	4.76882e-07	HDAC6/HDAC1/MTOR/MAP2K1/HDAC4/SYK/PIK3CA/MAPK14/MAPK1/PIK3CD/PIK3CB/PRKCA/CASP1	13
	hsa04068	FoxO signaling pathway	11/97	131/8142	3.76854e-07	1.48386e-06	5.14455e-07	STAT3/MAP2K1/MAPK8/S1PR1/EGFR/PIK3CA/MAPK14/MAPK1/PIK3CD/PIK3CB/SLC2A4	11
	hsa04650	Natural killer cell mediated cytotoxicity	11/97	131/8142	3.76854e-07	1.48386e-06	5.14455e-07	MAP2K1/PRF1/SYK/PIK3CA/MAPK1/PIK3CD/PIK3CB/PRKCA/TNF/CASP3/IFNG	11
	hsa04915	Estrogen signaling pathway	11/97	138/8142	6.38061e-07	2.44876e-06	8.48985e-07	HSP90AA1/ESR1/MAP2K1/MMP9/EGFR/PIK3CA/MAPK1/PIK3CD/PIK3CB/JUN/NCOA2	11
	hsa05206	MicroRNAs in cancer	16/97	310/8142	6.41342e-07	2.44876e-06	8.48985e-07	STAT3/VEGFA/PTGS2/HDAC1/MET/MTOR/MAP2K1/MMP9/EGFR/HDAC4/PIK3CA/MAPK1/PIK3CD/PIK3CB/PRKCA/CASP3	16
	hsa05145	Toxoplasmosis	10/97	112/8142	7.47595e-07	2.81185e-06	9.74868e-07	STAT3/BCL2L1/MAPK8/MAPK14/MAPK1/PIK3CG/TNF/CASP3/NFKBIA/IFNG	10
	hsa04540	Gap junction	9/97	88/8142	8.73453e-07	3.23692e-06	1.12224e-06	MAP2K1/CDK1/EGFR/MAPK1/PRKCA/HTR2B/DRD1/DRD2/HTR2A	9
	hsa04726	Serotonergic synapse	10/97	115/8142	9.56144e-07	3.492e-06	1.21068e-06	CYP2C19/SLC6A4/PTGS2/MAP2K1/MAOA/MAPK1/PRKCA/HTR2B/HTR2A/CASP3	10
	hsa05221	Acute myeloid leukemia	8/97	67/8142	1.10966e-06	3.99479e-06	1.38499e-06	STAT3/MTOR/MAP2K1/CSF1R/PIK3CA/MAPK1/PIK3CD/PIK3CB	8
	hsa05226	Gastric cancer	11/97	149/8142	1.37375e-06	4.87583e-06	1.69045e-06	FGF1/FGF2/MET/MTOR/MAP2K1/EGFR/PIK3CA/MAPK1/PIK3CD/PIK3CB/BAX	11
	hsa05211	Renal cell carcinoma	8/97	69/8142	1.39505e-06	4.88266e-06	1.69282e-06	VEGFA/MET/MAP2K1/PIK3CA/MAPK1/PIK3CD/PIK3CB/JUN	8
	hsa05120	Epithelial cell signaling in Helicobacter pylori infection	8/97	70/8142	1.55975e-06	5.31159e-06	1.84153e-06	MET/MAPK8/EGFR/MAPK14/JUN/CASP3/NFKBIA/MAP2K4	8
	hsa05230	Central carbon metabolism in cancer	8/97	70/8142	1.55975e-06	5.31159e-06	1.84153e-06	MET/MTOR/MAP2K1/EGFR/PIK3CA/MAPK1/PIK3CD/PIK3CB	8
	hsa05166	Human T-cell leukemia virus 1 infection	13/97	222/8142	1.99313e-06	6.69693e-06	2.32182e-06	IL2/BCL2L1/MAP2K1/MAPK8/PIK3CA/MAPK1/PIK3CD/PIK3CB/JUN/BAX/TNF/NFKBIA/MAP2K4	13
	hsa04932	Non-alcoholic fatty liver disease	11/97	155/8142	2.02999e-06	6.73103e-06	2.33365e-06	NR1H3/MAPK8/PIK3CA/MAPK14/PIK3CD/PIK3CB/JUN/BAX/TNF/CASP3/IL1B	11
	hsa04750	Inflammatory mediator regulation of TRP channels	9/97	98/8142	2.1814e-06	7.13911e-06	2.47513e-06	MAPK8/PIK3CA/MAPK14/PIK3CD/PIK3CB/PRKCA/HTR2B/HTR2A/IL1B	9
	hsa05133	Pertussis	8/97	76/8142	2.93819e-06	9.49262e-06	3.29109e-06	MAPK8/MAPK14/MAPK1/JUN/TNF/CASP3/IL1B/CASP1	8
	hsa05140	Leishmaniasis	8/97	77/8142	3.24701e-06	1.03575e-05	3.59096e-06	PTGS2/MAPK14/MAPK1/JUN/TNF/NFKBIA/IL1B/IFNG	8
	hsa04510	Focal adhesion	12/97	201/8142	4.17731e-06	1.31585e-05	4.56206e-06	VEGFA/MET/MAP2K1/MAPK8/EGFR/PIK3CA/MAPK1/PIK3CD/PIK3CB/JUN/PRKCA/KDR	12
	hsa05225	Hepatocellular carcinoma	11/97	168/8142	4.46079e-06	1.3878e-05	4.81151e-06	BCL2L1/MET/MTOR/MAP2K1/EGFR/PIK3CA/MAPK1/PIK3CD/PIK3CB/PRKCA/BAX	11
	hsa04020	Calcium signaling pathway	13/97	240/8142	4.73433e-06	1.45494e-05	5.04428e-06	PTAFR/VEGFA/FGF1/FGF2/MET/AGTR1/EGFR/PRKCA/KDR/HTR2B/DRD1/ADRA1D/HTR2A	13
	hsa05213	Endometrial cancer	7/97	58/8142	5.01336e-06	1.52213e-05	5.27722e-06	MAP2K1/EGFR/PIK3CA/MAPK1/PIK3CD/PIK3CB/BAX	7
	hsa04662	B cell receptor signaling pathway	8/97	82/8142	5.23792e-06	1.57138e-05	5.44797e-06	MAP2K1/SYK/PIK3CA/MAPK1/PIK3CD/PIK3CB/JUN/NFKBIA	8
	hsa05152	Tuberculosis	11/97	180/8142	8.666e-06	2.56921e-05	8.90746e-06	VDR/MAPK8/SYK/MAPK14/MAPK1/TLR9/BAX/TNF/CASP3/IL1B/IFNG	11
	hsa05321	Inflammatory bowel disease	7/97	65/8142	1.08462e-05	3.17818e-05	1.10188e-05	STAT3/IL2/RORC/JUN/TNF/IL1B/IFNG	7
	hsa05222	Small cell lung cancer	8/97	92/8142	1.24077e-05	3.59396e-05	1.24603e-05	PTGS2/BCL2L1/PIK3CA/PIK3CD/PIK3CB/BAX/CASP3/NFKBIA	8
	hsa04912	GnRH signaling pathway	8/97	93/8142	1.34437e-05	3.8498e-05	1.33473e-05	MAP2K1/MAPK8/EGFR/MAPK14/MAPK1/JUN/PRKCA/MAP2K4	8
	hsa05130	Pathogenic Escherichia coli infection	11/97	197/8142	2.03459e-05	5.76085e-05	1.99729e-05	F2/MAPK8/MAPK14/MAPK1/JUN/BAX/TNF/CASP3/NFKBIA/IL1B/CASP1	11
	hsa01524	Platinum drug resistance	7/97	73/8142	2.349e-05	6.57721e-05	2.28032e-05	BCL2L1/PIK3CA/MAPK1/PIK3CD/PIK3CB/BAX/CASP3	7
	hsa05146	Amoebiasis	8/97	102/8142	2.65157e-05	7.34282e-05	2.54576e-05	PIK3CA/PIK3CD/PIK3CB/PRKCA/TNF/CASP3/IL1B/IFNG	8
	hsa05415	Diabetic cardiomyopathy	11/97	203/8142	2.69135e-05	7.37196e-05	2.55586e-05	MTOR/MAPK8/AGTR1/MMP9/PIK3CA/MAPK14/PIK3CD/PIK3CB/PTPA/PRKCA/SLC2A4	11
	hsa04022	cGMP-PKG signaling pathway	10/97	167/8142	2.72211e-05	7.37603e-05	2.55727e-05	ATP1A1/MAP2K1/AGTR1/ADORA1/MAPK1/PIK3CG/ADRA2A/ADRA2C/ADRA2B/ADRA1D	10
	hsa04910	Insulin signaling pathway	9/97	137/8142	3.39008e-05	9.08831e-05	3.15092e-05	PTPN1/MTOR/MAP2K1/MAPK8/PIK3CA/MAPK1/PIK3CD/PIK3CB/SLC2A4	9
	hsa04725	Cholinergic synapse	8/97	113/8142	5.55817e-05	0.000147438	5.11167e-05	ACHE/MAP2K1/PIK3CA/MAPK1/PIK3CD/PIK3CB/PIK3CG/PRKCA	8
	hsa04621	NOD-like receptor signaling pathway	10/97	184/8142	6.234e-05	0.000163642	5.67349e-05	HSP90AA1/BCL2L1/MAPK8/MAPK14/MAPK1/JUN/TNF/NFKBIA/IL1B/CASP1	10
	hsa05143	African trypanosomiasis	5/97	37/8142	6.9732e-05	0.000181159	6.2808e-05	PRKCA/TLR9/TNF/IL1B/IFNG	5
	hsa04658	Th1 and Th2 cell differentiation	7/97	92/8142	0.000105073	0.000267497	9.27414e-05	IL2/MAPK8/MAPK14/MAPK1/JUN/NFKBIA/IFNG	7
	hsa04929	GnRH secretion	6/97	64/8142	0.000105088	0.000267497	9.27414e-05	MAP2K1/PIK3CA/MAPK1/PIK3CD/PIK3CB/PRKCA	6
	hsa04611	Platelet activation	8/97	124/8142	0.000107422	0.000270704	9.38532e-05	F2/SYK/PIK3CA/MAPK14/MAPK1/PIK3CD/PIK3CB/PIK3CG	8
	hsa05219	Bladder cancer	5/97	41/8142	0.000115455	0.000288066	9.98727e-05	VEGFA/MAP2K1/MMP9/EGFR/MAPK1	5
	hsa04630	JAK-STAT signaling pathway	9/97	162/8142	0.000125156	0.00030921	0.000107203	STAT3/IL2/BCL2L1/MTOR/EGFR/PIK3CA/PIK3CD/PIK3CB/IFNG	9
	hsa05332	Graft-versus-host disease	5/97	42/8142	0.00012983	0.000317643	0.000110127	IL2/PRF1/TNF/IL1B/IFNG	5
	hsa05165	Human papillomavirus infection	13/97	331/8142	0.000139181	0.000337246	0.000116923	VEGFA/PTGS2/HDAC1/MTOR/MAP2K1/EGFR/PIK3CA/MAPK1/PIK3CD/PIK3CB/BAX/TNF/CASP3	13
	hsa04940	Type I diabetes mellitus	5/97	43/8142	0.000145538	0.000348995	0.000120996	IL2/PRF1/TNF/IL1B/IFNG	5
	hsa04666	Fc gamma R-mediated phagocytosis	7/97	97/8142	0.000146799	0.000348995	0.000120996	MAP2K1/SYK/PIK3CA/MAPK1/PIK3CD/PIK3CB/PRKCA	7
	hsa04920	Adipocytokine signaling pathway	6/97	69/8142	0.000160176	0.000377237	0.000130788	STAT3/MTOR/MAPK8/TNF/NFKBIA/SLC2A4	6
	hsa04973	Carbohydrate digestion and absorption	5/97	47/8142	0.000223363	0.000521181	0.000180694	ATP1A1/SLC5A1/PIK3CA/PIK3CD/PIK3CB	5
	hsa04140	Autophagy - animal	8/97	141/8142	0.000261737	0.000605117	0.000209794	BCL2L1/MTOR/MAP2K1/MAPK8/PIK3CA/MAPK1/PIK3CD/PIK3CB	8
	hsa04936	Alcoholic liver disease	8/97	142/8142	0.000274676	0.000629258	0.000218164	MAPK8/ALDH2/MAPK14/TNF/CASP3/NFKBIA/IL1B/MAP2K4	8
	hsa04550	Signaling pathways regulating pluripotency of stem cells	8/97	143/8142	0.000288135	0.000654144	0.000226792	STAT3/FGF2/MAP2K1/PIK3CA/MAPK14/MAPK1/PIK3CD/PIK3CB	8
	hsa05144	Malaria	5/97	50/8142	0.000299949	0.000674886	0.000233983	MET/TLR9/TNF/IL1B/IFNG	5
	hsa05034	Alcoholism	9/97	187/8142	0.000367761	0.000820139	0.000284342	HDAC6/HDAC1/MAP2K1/SLC29A1/HDAC4/MAOA/MAPK1/DRD1/DRD2	9
	hsa04261	Adrenergic signaling in cardiomyocytes	8/97	150/8142	0.000398255	0.000880353	0.000305219	ATP1A1/AGTR1/AGTR2/MAPK14/MAPK1/PIK3CG/PRKCA/ADRA1D	8
	hsa04923	Regulation of lipolysis in adipocytes	5/97	56/8142	0.000511158	0.00111562	0.000386785	PTGS2/ADORA1/PIK3CA/PIK3CD/PIK3CB	5
	hsa04150	mTOR signaling pathway	8/97	156/8142	0.000517966	0.00111562	0.000386785	MTOR/MAP2K1/PIK3CA/MAPK1/PIK3CD/PIK3CB/PRKCA/TNF	8
	hsa04218	Cellular senescence	8/97	156/8142	0.000517966	0.00111562	0.000386785	MTOR/MAP2K1/CDK1/PIK3CA/MAPK14/MAPK1/PIK3CD/PIK3CB	8
	hsa04215	Apoptosis - multiple species	4/97	32/8142	0.000527067	0.0011256	0.000390246	BCL2L1/MAPK8/BAX/CASP3	4
	hsa05134	Legionellosis	5/97	57/8142	0.000555078	0.00117546	0.000407532	TNF/CASP3/NFKBIA/IL1B/CASP1	5
	hsa04217	Necroptosis	8/97	159/8142	0.000587934	0.00122853	0.00042593	STAT3/HSP90AA1/MAPK8/BAX/TNF/IL1B/CASP1/IFNG	8
	hsa05010	Alzheimer disease	13/97	384/8142	0.000589887	0.00122853	0.00042593	PSEN2/PTGS2/BACE1/MTOR/MAP2K1/MAPK8/PIK3CA/MAPK1/PIK3CD/PIK3CB/TNF/CASP3/IL1B	13
	hsa00140	Steroid hormone biosynthesis	5/97	61/8142	0.000759648	0.00156911	0.00054401	HSD11B2/CYP19A1/HSD11B1/CYP17A1/UGT2B7	5
	hsa04213	Longevity regulating pathway - multiple species	5/97	62/8142	0.000818579	0.00167709	0.000581447	HDAC1/MTOR/PIK3CA/PIK3CD/PIK3CB	5
	hsa05330	Allograft rejection	4/97	38/8142	0.00102442	0.00208188	0.000721787	IL2/PRF1/TNF/IFNG	4
	hsa04810	Regulation of actin cytoskeleton	9/97	218/8142	0.0011112	0.00224018	0.00077667	FGF1/FGF2/F2/MAP2K1/EGFR/PIK3CA/MAPK1/PIK3CD/PIK3CB	9
	hsa05031	Amphetamine addiction	5/97	69/8142	0.0013315	0.00266301	0.000923264	HDAC1/MAOA/JUN/PRKCA/DRD1	5
	hsa04064	NF-kappa B signaling pathway	6/97	104/8142	0.00145166	0.00287907	0.000998173	PTGS2/BCL2L1/SYK/TNF/NFKBIA/IL1B	6
	hsa05020	Prion disease	10/97	273/8142	0.00146238	0.00287907	0.000998173	MAPK8/PIK3CA/MAPK14/MAPK1/PIK3CD/PIK3CB/BAX/TNF/CASP3/IL1B	10
	hsa04062	Chemokine signaling pathway	8/97	192/8142	0.00199	0.00388745	0.00134778	STAT3/MAP2K1/PIK3CA/MAPK1/PIK3CD/PIK3CB/PIK3CG/NFKBIA	8
	hsa04670	Leukocyte transendothelial migration	6/97	114/8142	0.00231983	0.0044969	0.00155908	MMP9/PIK3CA/MAPK14/PIK3CD/PIK3CB/PRKCA	6
	hsa04921	Oxytocin signaling pathway	7/97	154/8142	0.00233999	0.00450136	0.00156062	PTGS2/MAP2K1/EGFR/MAPK1/PIK3CG/JUN/PRKCA	7
	hsa05030	Cocaine addiction	4/97	49/8142	0.00266106	0.0050802	0.00176131	MAOA/JUN/DRD1/DRD2	4
	hsa04152	AMPK signaling pathway	6/97	120/8142	0.00300124	0.00568656	0.00197153	HMGCR/MTOR/PIK3CA/PIK3CD/PIK3CB/SLC2A4	6
	hsa04961	Endocrine and other factor-regulated calcium reabsorption	4/97	53/8142	0.00354693	0.00667034	0.00231261	ATP1A1/ESR1/VDR/PRKCA	4
	hsa05022	Pathways of neurodegeneration - multiple diseases	13/97	476/8142	0.00405541	0.00756064	0.00262127	PSEN2/PTGS2/BCL2L1/MTOR/MAP2K1/MAPK8/MAPK14/MAPK1/PRKCA/BAX/TNF/CASP3/IL1B	13
	hsa04211	Longevity regulating pathway	5/97	89/8142	0.00408035	0.00756064	0.00262127	MTOR/PIK3CA/PIK3CD/PIK3CB/BAX	5
	hsa04114	Oocyte meiosis	6/97	131/8142	0.00462591	0.00850897	0.00295006	AR/MAP2K1/CDK1/AURKA/MAPK14/MAPK1	6
	hsa04728	Dopaminergic synapse	6/97	132/8142	0.00480046	0.00876605	0.00303919	MAPK8/MAPK14/MAOA/PRKCA/DRD1/DRD2	6
	hsa05323	Rheumatoid arthritis	5/97	93/8142	0.00492224	0.00892378	0.00309388	VEGFA/JUN/TNF/IL1B/IFNG	5
	hsa01523	Antifolate resistance	3/97	30/8142	0.00527118	0.00948812	0.00328953	TYMS/TNF/IL1B	3
	hsa05168	Herpes simplex virus 1 infection	13/97	495/8142	0.00563136	0.0100646	0.00348938	BCL2L1/MTOR/SYK/PIK3CA/PIK3CD/PIK3CB/TLR9/BAX/TNF/CASP3/NFKBIA/IL1B/IFNG	13
	hsa04371	Apelin signaling pathway	6/97	139/8142	0.00616136	0.0109342	0.0037909	MTOR/MAP2K1/AGTR1/HDAC4/MAPK1/PIK3CG	6
	hsa05017	Spinocerebellar ataxia	6/97	143/8142	0.00705511	0.0124328	0.00431045	MTOR/MAPK8/PIK3CA/PIK3CD/PIK3CB/PRKCA	6
	hsa04928	Parathyroid hormone synthesis, secretion and action	5/97	106/8142	0.00850628	0.014886	0.00516098	VDR/MAP2K1/EGFR/MAPK1/PRKCA	5
	hsa05204	Chemical carcinogenesis - DNA adducts	4/97	69/8142	0.00906381	0.0157523	0.00546132	CYP2C19/HSD11B1/PTGS2/UGT2B7	4
	hsa05216	Thyroid cancer	3/97	37/8142	0.00950073	0.0163321	0.00566233	MAP2K1/MAPK1/BAX	3
	hsa04622	RIG-I-like receptor signaling pathway	4/97	70/8142	0.00952704	0.0163321	0.00566233	MAPK8/MAPK14/TNF/NFKBIA	4
	hsa04520	Adherens junction	4/97	71/8142	0.0100054	0.0170363	0.00590648	PTPN1/MET/EGFR/MAPK1	4
	hsa00562	Inositol phosphate metabolism	4/97	73/8142	0.0110084	0.0184942	0.00641193	PIK3CA/PIK3CD/PIK3CB/PIK3CG	4
	hsa04115	p53 signaling pathway	4/97	73/8142	0.0110084	0.0184942	0.00641193	BCL2L1/CDK1/BAX/CASP3	4
	hsa05100	Bacterial invasion of epithelial cells	4/97	77/8142	0.0132043	0.0220362	0.00763997	MET/PIK3CA/PIK3CD/PIK3CB	4
	hsa04360	Axon guidance	6/97	182/8142	0.0212409	0.0352152	0.0122091	MET/PIK3CA/MAPK1/PIK3CD/PIK3CB/PRKCA	6
	hsa04976	Bile secretion	4/97	89/8142	0.0213969	0.035242	0.0122184	ATP1A1/HMGCR/SLC5A1/UGT2B7	4
	hsa04270	Vascular smooth muscle contraction	5/97	134/8142	0.0216339	0.0354009	0.0122735	MAP2K1/AGTR1/MAPK1/PRKCA/ADRA1D	5
	hsa04913	Ovarian steroidogenesis	3/97	51/8142	0.022601	0.0367449	0.0127395	CYP19A1/PTGS2/CYP17A1	3
	hsa05032	Morphine addiction	4/97	91/8142	0.0230071	0.0371653	0.0128852	PDE10A/ADORA1/PRKCA/DRD1	4
	hsa05202	Transcriptional misregulation in cancer	6/97	193/8142	0.0273735	0.043937	0.015233	BCL2L1/HDAC1/MET/MMP9/CSF1R/BAX	6
	hsa00340	Histidine metabolism	2/97	22/8142	0.0277961	0.044333	0.0153702	ALDH2/MAOA	2
	hsa04070	Phosphatidylinositol signaling system	4/97	97/8142	0.0282728	0.0448097	0.0155355	PIK3CA/PIK3CD/PIK3CB/PRKCA	4
	hsa04614	Renin-angiotensin system	2/97	23/8142	0.0302107	0.0475819	0.0164967	AGTR1/AGTR2	2
	hsa04723	Retrograde endocannabinoid signaling	5/97	148/8142	0.03149	0.0492886	0.0170884	PTGS2/MAPK8/MAPK14/MAPK1/PRKCA	5
	hsa04730	Long-term depression	3/97	60/8142	0.0344147	0.0532055	0.0184463	MAP2K1/MAPK1/PRKCA	3
	hsa04978	Mineral absorption	3/97	60/8142	0.0344147	0.0532055	0.0184463	ATP1A1/VDR/SLC5A1	3
	hsa04934	Cushing syndrome	5/97	155/8142	0.0373264	0.0573552	0.019885	CYP17A1/MAP2K1/AGTR1/EGFR/MAPK1	5
	hsa04623	Cytosolic DNA-sensing pathway	3/97	63/8142	0.0389391	0.0592472	0.020541	NFKBIA/IL1B/CASP1	3
	hsa05012	Parkinson disease	7/97	266/8142	0.039028	0.0592472	0.020541	BCL2L1/MAPK8/MAOA/DRD1/DRD2/BAX/CASP3	7
	hsa04720	Long-term potentiation	3/97	67/8142	0.0454187	0.0685361	0.0237615	MAP2K1/MAPK1/PRKCA	3
	hsa04924	Renin secretion	3/97	69/8142	0.0488471	0.0732706	0.0254029	AGTR1/ADORA1/ADCYAP1	3
	hsa00053	Ascorbate and aldarate metabolism	2/97	30/8142	0.0492386	0.0734208	0.025455	ALDH2/UGT2B7	2
