# Supplementary material for: Exploring the mechanism of active components from ginseng to manage diabetes mellitus based on network pharmacology and molecular docking
Source: Sci Rep. 2023 Jan 16;13:793. doi: 10.1038/s41598-023-27540-4 (PMC9842641; doi:10.1038/s41598-023-27540-4)
Supplement: Supplementary file 9 — Supplementary Table S7. [file 41598_2023_27540_MOESM9_ESM.xlsx]

## Sheet: Supplementary Table 7
	Table legend
	Supplementary Table 7. The information of 15 selected KEGG.
	ID	Description	GeneRatio	BgRatio	pvalue	p.adjust	qvalue	geneID	Count
	hsa04933	AGE-RAGE signaling pathway in diabetic complications	15/97	100/8142	5.04036e-13	6.35085e-11	2.20184e-11	STAT3/VEGFA/MAPK8/AGTR1/PIK3CA/MAPK14/MAPK1/PIK3CD/PIK3CB/JUN/PRKCA/BAX/TNF/CASP3/IL1B	15
	hsa04668	TNF signaling pathway	15/97	112/8142	2.7842e-12	1.16936e-10	4.05418e-11	PTGS2/MAP2K1/MAPK8/MMP9/PIK3CA/MAPK14/MAPK1/PIK3CD/PIK3CB/JUN/TNF/CASP3/NFKBIA/IL1B/MAP2K4	15
	hsa05417	Lipid and atherosclerosis	19/97	215/8142	5.27981e-12	1.66314e-10	5.76611e-11	STAT3/HSP90AA1/BCL2L1/MAPK8/MMP9/PIK3CA/MAPK14/MAPK1/PIK3CD/PIK3CB/JUN/PRKCA/BAX/TNF/CASP3/NFKBIA/IL1B/CASP1/MAP2K4	19
	hsa04620	Toll-like receptor signaling pathway	13/97	104/8142	2.15191e-10	3.6152e-09	1.25339e-09	MAP2K1/MAPK8/PIK3CA/MAPK14/MAPK1/PIK3CD/PIK3CB/JUN/TLR9/TNF/NFKBIA/IL1B/MAP2K4	13
	hsa04657	IL-17 signaling pathway	12/97	94/8142	8.72943e-10	9.56442e-09	3.31599e-09	HSP90AA1/PTGS2/MAPK8/MMP9/MAPK14/MAPK1/JUN/TNF/CASP3/NFKBIA/IL1B/IFNG	12
	hsa04370	VEGF signaling pathway	10/97	59/8142	1.39457e-09	1.35166e-08	4.68621e-09	VEGFA/PTGS2/MAP2K1/PIK3CA/MAPK14/MAPK1/PIK3CD/PIK3CB/PRKCA/KDR	10
	hsa04151	PI3K-Akt signaling pathway	19/97	354/8142	2.5866e-08	1.62956e-07	5.64967e-08	IL2/VEGFA/FGF1/FGF2/HSP90AA1/BCL2L1/MET/MTOR/MAP2K1/EGFR/CSF1R/SYK/PIK3CA/MAPK1/PIK3CD/PIK3CB/PIK3CG/PRKCA/KDR	19
	hsa04024	cAMP signaling pathway	15/97	221/8142	4.28769e-08	2.51279e-07	8.71183e-08	ATP1A1/PDE10A/MAP2K1/MAPK8/ADORA1/PIK3CA/MAPK1/PIK3CD/PIK3CB/GLI1/JUN/DRD1/DRD2/NFKBIA/ADCYAP1	15
	hsa04010	MAPK signaling pathway	17/97	294/8142	5.27342e-08	3.02023e-07	1.04712e-07	VEGFA/FGF1/FGF2/MET/MAP2K1/MAPK8/EGFR/CSF1R/MAPK14/MAPK1/JUN/PRKCA/KDR/TNF/CASP3/IL1B/MAP2K4	17
	hsa04910	Insulin signaling pathway	9/97	137/8142	3.39008e-05	9.08831e-05	3.15092e-05	PTPN1/MTOR/MAP2K1/MAPK8/PIK3CA/MAPK1/PIK3CD/PIK3CB/SLC2A4	9
	hsa04920	Adipocytokine signaling pathway	6/97	69/8142	0.000160176	0.000377237	0.000130788	STAT3/MTOR/MAPK8/TNF/NFKBIA/SLC2A4	6
	hsa04150	mTOR signaling pathway	8/97	156/8142	0.000517966	0.00111562	0.000386785	MTOR/MAP2K1/PIK3CA/MAPK1/PIK3CD/PIK3CB/PRKCA/TNF	8
	hsa04064	NF-kappa B signaling pathway	6/97	104/8142	0.00145166	0.00287907	0.000998173	PTGS2/BCL2L1/SYK/TNF/NFKBIA/IL1B	6
	hsa04152	AMPK signaling pathway	6/97	120/8142	0.00300124	0.00568656	0.00197153	HMGCR/MTOR/PIK3CA/PIK3CD/PIK3CB/SLC2A4	6
	hsa04923	Regulation of lipolysis in adipocytes	5/97	56/8142	0.000511158	0.00111562	0.000386785	PTGS2/ADORA1/PIK3CA/PIK3CD/PIK3CB	5
