# Supplementary material for: Exploring the mechanism of active components from ginseng to manage diabetes mellitus based on network pharmacology and molecular docking
Source: Sci Rep. 2023 Jan 16;13:793. doi: 10.1038/s41598-023-27540-4 (PMC9842641; doi:10.1038/s41598-023-27540-4)
Supplement: Supplementary file 10 — Supplementary Table S8. [file 41598_2023_27540_MOESM10_ESM.xlsx]

## Sheet: Supplementary Table 8
	Table legend
	Supplementary Table 8. The grid box size and center details’ information.
		Location			Size
		X	Y	Z	X	Y	Z
	IL-1β	33.399	-6.933	23.338	82	40	64
	JUN	19.495	2.991	1.847	58	40	106
	mTOR	20.58	3.821	33.896	50	52	76
	STAT3	8.163	-13.092	-20.175	54	54	68
	TNF-α	20.084	42.202	39.736	64	90	98
	EGFR	79.467	56.237	50.19	126	106	108
	Caspase3	10.469	10.87	18.094	76	78	70
	MAPK1	2.309	8.806	40.197	66	50	80
	VEGFA	11.477	-28.61	1.685	92	104	126
