# Supplementary material for: Exploring the mechanism of active components from ginseng to manage diabetes mellitus based on network pharmacology and molecular docking
Source: Sci Rep. 2023 Jan 16;13:793. doi: 10.1038/s41598-023-27540-4 (PMC9842641; doi:10.1038/s41598-023-27540-4)
Supplement: Supplementary file 11 — Supplementary Table S9. [file 41598_2023_27540_MOESM11_ESM.xlsx]

## Sheet: Supplementary Table 9
Table legend
Supplementary Table 9.The docking and MD result of standard molecule with the ginsenoside.
Ligand - Receptor	Binding energy(kJ/mol)	RMSD (nm)
TNF-α-Ginsenoside Rg1	-7.3	0.28859 ± 0.00019
STAT3-Ginsenoside Rh4	-7	0.24917 ± 0.00021
IL-1β-Ginsenoside Rh2	-7.3	0.34124 ± 0.00030
JUN-Protopanaxadiol	-6.5	0.65815 ± 0.00115
mTOR-Protopanaxatriol	-7.2	0.21299 ± 0.00016
VEGFA-Ginsenoside Rh1	-7.8	0.61501±0.08576
TNF-α-Daphnetin	-5.9	0.41582±0.055595
STAT3-STAT3-IN-9	-7.1	0.28393±0.03321
IL-1β-Daphnetin	-6.3	0.27219±0.036229
JUN-MPT0B392	-7.1	0.352729±0.0686
mTOR-Chrysophanol	-8.4	0.24873±0.04022
VEGFA-PTC299.	-6.8	0.39461±0.10735
